# Supplementary material for: A Reduced Number of mtSNPs Saturates Mitochondrial DNA Haplotype Diversity of Worldwide Population Groups
Source: PLoS One. 2010 May 3;5(5):e10218. doi: 10.1371/journal.pone.0010218 (PMC2862705; doi:10.1371/journal.pone.0010218)
Supplement: Table S1 — Scores of all the mtSNPs in the different population samples (AFR = Africans, AFR-AM = “African-Americans”, ASI = Asians, EUR = Europeans, and HIS = “Hispanics”; ALL = all the complete genomes considered as a single group) based on HD. First, the number of times a particular mtSNP shows up when computing the maximum values of HD in every iteration and m values is recorded. The mtSNPs are sorted from those that appear more times in the different iterations to those that never appear. The final score is given according to their relative position in this ranking; from 1 (received by the best mtSNP) to n (number of mtSNP in each panel). The columns indicate, in this order, the position of the mtSNP according to the rCRS [48], the mutational change (all are transitions unless a suffix indicates a transversion or an indel specified), the population sample set (as indicated above), the rCRS variant, the nature of the mutational change (transition, transvertion, or indel), the MapLocus, a shorthand of the locus, the locus description, the coding or non-coding condition of the mutational change, the changed-codon, the amino acid change, the relative position of the mtSNP within genes, the relative position of the mtSNP within codons, and their synonymous or non-synonymous condition. (0.12 MB XLS) [file pone.0010218.s006.xls]

## Sheet: HD
POSITION	CHANGE	AFR	AFR-AM	ASI	EUR	HIS	ALL	rCRS	VARIANT	ts-tv-indel	subs-indel	MapLocus	Shorthand	LocusDescription	Coding	rCRS-codon	Changed-codon	aa-change	Codon-inside-gen	Position_within_codon	Syn/non-syn
16519	16519	1	1	1	1	1	1	T	C	ts	subst	MT-DLOOP1	D-Loop	Displacement loop	non-coding
152	152	2	3	4	2	5	2	T	C	ts	subst	MT-DLOOP2	D-Loop	Displacement loop	non-coding
16189	16189	3	7	2	6	14	3	T	C	ts	subst	MT-DLOOP1	D-Loop	Displacement loop	non-coding
16129	16129	6	115	3	8	6	4	G	A	ts	subst	MT-DLOOP1	D-Loop	Displacement loop	non-coding
16311	16311	8	8	8	25	74	5	T	C	ts	subst	MT-DLOOP1	D-Loop	Displacement loop	non-coding
146	146	22	35	5	17	75	6	T	C	ts	subst	MT-DLOOP2	D-Loop	Displacement loop	non-coding
709	709	50	55	10	10	81	7	G	A	ts	subst	MT-RNR1	12S	12S ribosomal RNA	untranslated
195	195	7	44	9	14	0	8	T	C	ts	subst	MT-DLOOP2	D-Loop	Displacement loop	non-coding
16223	16223	24	0	12	42	9	9	C	T	ts	subst	MT-DLOOP1	D-Loop	Displacement loop	non-coding
207	207	29	0	7	19	69	10	G	A	ts	subst	MT-DLOOP2	D-Loop	Displacement loop	non-coding
16362	16362	23	26	19	0	21	11	T	C	ts	subst	MT-DLOOP1	D-Loop	Displacement loop	non-coding
3010	3010	0	0	42	3	10	12	G	A	ts	subst	MT-RNR2	16S	16S ribosomal RNA	untranslated
5460	5460	42	144	28	27	0	13	G	A	ts	subst	MT-ND2	ND2	NADH dehydrogenase subunit 2	coding	GCC	ACC	Ala(A)=>Thr(T)	331 out of 347	1	non-syn
189	189	4	27	0	15	0	14	A	G	ts	subst	MT-DLOOP2	D-Loop	Displacement loop	non-coding
189	189C	4	27	0	15	0	14	A	C	tv	subst	MT-DLOOP2	D-Loop	Displacement loop	non-coding
150	150	12	77	14	0	0	15	C	T	ts	subst	MT-DLOOP2	D-Loop	Displacement loop	non-coding
11914	11914	99	169	27	0	50	16	G	A	ts	subst	MT-ND4	ND4	NADH dehydrogenase subunit 4	coding	ACG	ACA	Thr(T)	385 out of 459	3	syn
15301	15301	120	130	49	0	42	17	G	A	ts	subst	MT-CYB	Cytb	Cytochrome b	coding	TTG	TTA	Leu(L)	185 out of 380	3	syn
73	73	147	66	0	4	0	18	A	G	ts	subst	MT-DLOOP2	D-Loop	Displacement loop	non-coding
185	185	79	54	0	9	0	19	G	A	ts	subst	MT-DLOOP2	D-Loop	Displacement loop	non-coding
185	185T	79	54	0	9	0	19	G	T	tv	subst	MT-DLOOP2	D-Loop	Displacement loop	non-coding
16278	16278	49	22	18	0	0	20	C	T	ts	subst	MT-DLOOP1	D-Loop	Displacement loop	non-coding
16192	16192	11	4	0	0	0	21	C	T	ts	subst	MT-DLOOP1	D-Loop	Displacement loop	non-coding
16172	16172	36	92	17	0	0	22	T	C	ts	subst	MT-DLOOP1	D-Loop	Displacement loop	non-coding
143	143	9	6	0	0	0	23	G	A	ts	subst	MT-DLOOP2	D-Loop	Displacement loop	non-coding
16187	16187	53	91	16	0	0	24	C	T	ts	subst	MT-DLOOP1	D-Loop	Displacement loop	non-coding
16298	16298	0	0	74	13	18	25	T	C	ts	subst	MT-DLOOP1	D-Loop	Displacement loop	non-coding
204	204	19	86	0	36	0	26	T	C	ts	subst	MT-DLOOP2	D-Loop	Displacement loop	non-coding
16294	16294	55	70	0	30	0	28	C	T	ts	subst	MT-DLOOP1	D-Loop	Displacement loop	non-coding
15043	15043	0	0	77	18	76	29	G	A	ts	subst	MT-CYB	Cytb	Cytochrome b	coding	GGG	GGA	Gly(G)	99 out of 380	3	syn
12007	12007	69	125	0	0	53	30	G	A	ts	subst	MT-ND4	ND4	NADH dehydrogenase subunit 4	coding	TGG	TGA	Trp(W)	416 out of 459	3	syn
12372	12372	0	0	38	55	33	31	G	A	ts	subst	MT-ND5	ND5	NADH dehydrogenase subunit 5	coding	CTG	CTA	Leu(L)	12 out of 604	3	syn
489	489	0	0	46	64	20	32	T	C	ts	subst	MT-DLOOP2	D-Loop	Displacement loop	non-coding
10398	10398	0	0	31	58	71	33	A	G	ts	subst	MT-ND3	ND3	NADH dehydrogenase subunit 3	coding	ACC	GCC	Thr(T)=>Ala(A)	114 out of 115	1	non-syn
5147	5147	168	0	24	76	0	34	G	A	ts	subst	MT-ND2	ND2	NADH dehydrogenase subunit 2	coding	ACG	ACA	Thr(T)	226 out of 347	3	syn
15629	15629	0	25	0	0	7	35	T	C	ts	subst	MT-CYB	Cytb	Cytochrome b	coding	TTA	CTA	Leu(L)	295 out of 380	1	syn
5231	5231	162	46	66	0	0	36	G	A	ts	subst	MT-ND2	ND2	NADH dehydrogenase subunit 2	coding	CTG	CTA	Leu(L)	254 out of 347	3	syn
16126	16126	0	150	0	50	62	37	T	C	ts	subst	MT-DLOOP1	D-Loop	Displacement loop	non-coding
5046	5046	174	28	0	73	0	38	G	A	ts	subst	MT-ND2	ND2	NADH dehydrogenase subunit 2	coding	GTT	ATT	Val(V)=>Met(M)	193 out of 347	1	non-syn
16293	16293	10	21	0	0	0	39	A	G	ts	subst	MT-DLOOP1	D-Loop	Displacement loop	non-coding
13590	13590	167	171	0	0	83	40	G	A	ts	subst	MT-ND5	ND5	NADH dehydrogenase subunit 5	coding	CTG	CTA	Leu(L)	418 out of 604	3	syn
12705	12705	0	0	72	56	67	41	C	T	ts	subst	MT-ND5	ND5	NADH dehydrogenase subunit 5	coding	ATC	ATT	Ile(I)	123 out of 604	3	syn
198	198	13	58	0	0	0	42	C	T	ts	subst	MT-DLOOP2	D-Loop	Displacement loop	non-coding
16209	16209	17	0	26	0	0	43	T	C	ts	subst	MT-DLOOP1	D-Loop	Displacement loop	non-coding
16304	16304	0	0	54	7	0	44	T	C	ts	subst	MT-DLOOP1	D-Loop	Displacement loop	non-coding
16319	16319	0	0	11	0	30	45	G	A	ts	subst	MT-DLOOP1	D-Loop	Displacement loop	non-coding
6221	6221	52	15	0	0	0	46	T	C	ts	subst	MT-CO1	COI	Cytochrome c oxidase subunit I	coding	CCT	CCC	Pro(P)	106 out of 514	3	syn
16309	16309	14	105	0	0	0	47	A	G	ts	subst	MT-DLOOP1	D-Loop	Displacement loop	non-coding
200	200	21	24	0	0	0	48	A	G	ts	subst	MT-DLOOP2	D-Loop	Displacement loop	non-coding
16124	16124	16	69	0	0	0	49	T	C	ts	subst	MT-DLOOP1	D-Loop	Displacement loop	non-coding
8206	8206	133	10	0	0	0	50	G	A	ts	subst	MT-CO2	COII	Cytochrome c oxidase subunit II	coding	ATG	ATA	Met(M)	207 out of 228	3	syn
16390	16390	115	11	0	0	0	51	G	A	ts	subst	MT-DLOOP1	D-Loop	Displacement loop	non-coding
182	182	104	14	0	0	0	52	C	T	ts	subst	MT-DLOOP2	D-Loop	Displacement loop	non-coding
13650	13650	109	12	0	0	0	53	C	T	ts	subst	MT-ND5	ND5	NADH dehydrogenase subunit 5	coding	CCC	CCT	Pro(P)	438 out of 604	3	syn
3666	3666	18	114	0	0	0	54	G	A	ts	subst	MT-ND1	ND1	NADH Dehydrogenase subunit 1	coding	GGG	GGA	Gly(G)	120 out of 318	3	syn
16264	16264	20	47	0	0	0	55	C	T	ts	subst	MT-DLOOP1	D-Loop	Displacement loop	non-coding
1811	1811	0	0	0	16	22	56	A	G	ts	subst	MT-RNR2	16S	16S ribosomal RNA	untranslated
15930	15930	33	0	0	0	17	57	G	A	ts	subst	MT-TT	T	tRNA threonine	untranslated
8701	8701	0	0	23	0	31	58	A	G	ts	subst	MT-ATP6	ATPase6	ATP synthase F0 subunit 6	coding	ACC	GCC	Thr(T)=>Ala(A)	59 out of 227	1	non-syn
3918	3918	39	20	0	0	0	59	G	A	ts	subst	MT-ND1	ND1	NADH Dehydrogenase subunit 1	coding	GAG	GAA	Glu(E)	204 out of 318	3	syn
8027	8027	143	0	0	0	12	60	G	A	ts	subst	MT-CO2	COII	Cytochrome c oxidase subunit II	coding	GCC	ACC	Ala(A)=>Thr(T)	148 out of 228	1	non-syn
15944	15944del	74	19	0	0	0	61	T	-	del	indel	MT-TT	T	tRNA threonine	untranslated	unchecked	unchecked	unchecked	unchecked	unchecked	unchecked
14798	14798	0	0	0	11	89	62	T	C	ts	subst	MT-CYB	Cytb	Cytochrome b	coding	TTC	CTC	Phe(F)=>Leu(L)	18 out of 380	1	non-syn
14212	14212	26	139	0	0	0	63	T	C	ts	subst	MT-ND6	ND6	NADH dehydrogenase subunit 6	coding	GTA	GTG	Val(V)	154 out of 175	3	syn
14178	14178	31	64	0	0	0	64	T	C	ts	subst	MT-ND6	ND6	NADH dehydrogenase subunit 6	coding	ATT	GTT	Ile(I)=>Val(V)	166 out of 175	1	non-syn
16320	16320	27	95	0	0	0	65	C	T	ts	subst	MT-DLOOP1	D-Loop	Displacement loop	non-coding
4883	4883	0	0	21	0	66	66	C	T	ts	subst	MT-ND2	ND2	NADH dehydrogenase subunit 2	coding	CCC	CCT	Pro(P)	138 out of 347	3	syn
4104	4104	28	103	0	0	0	67	A	G	ts	subst	MT-ND1	ND1	NADH Dehydrogenase subunit 1	coding	CTA	CTG	Leu(L)	266 out of 318	3	syn
5442	5442	38	50	0	0	0	68	T	C	ts	subst	MT-ND2	ND2	NADH dehydrogenase subunit 2	coding	TTC	CTC	Phe(F)=>Leu(L)	325 out of 347	1	non-syn
2885	2885	35	80	0	0	0	69	T	C	ts	subst	MT-RNR2	16S	16S ribosomal RNA	untranslated
14566	14566	149	18	0	0	0	70	A	G	ts	subst	MT-ND6	ND6	NADH dehydrogenase subunit 6	coding	GGT	GGC	Gly(G)	36 out of 175	3	syn
13105	13105	37	112	0	0	0	71	A	G	ts	subst	MT-ND5	ND5	NADH dehydrogenase subunit 5	coding	ATC	GTC	Ile(I)=>Val(V)	257 out of 604	1	non-syn
769	769	40	71	0	0	0	72	G	A	ts	subst	MT-RNR1	12S	12S ribosomal RNA	untranslated
16148	16148	34	146	0	0	0	73	C	T	ts	subst	MT-DLOOP1	D-Loop	Displacement loop	non-coding
8566	8566	61	42	0	0	0	74	A	G	ts	subst	MT-ATP8	ATPase8	ATP synthase F0 subunit 8	coding	CAA	CAG	Gln(Q)	67 out of 69	3	syn
8566	8566	61	42	0	0	0	74	A	G	ts	subst	MT-ATP6	ATPase6	ATP synthase F0 subunit 6	coding	ATC	GTC	Ile(I)=>Val(V)	14 out of 227	1	non-syn
12720	12720	43	122	0	0	0	75	A	G	ts	subst	MT-ND5	ND5	NADH dehydrogenase subunit 5	coding	ATA	ATG	Met(M)	128 out of 604	3	syn
1018	1018	101	31	0	0	0	76	G	A	ts	subst	MT-RNR1	12S	12S ribosomal RNA	untranslated
13928	13928C	93	0	32	0	0	77	G	C	tv	subst	MT-ND5	ND5	NADH dehydrogenase subunit 5	coding	AGC	ACC	Ser(S)=>Thr(T)	531 out of 604	2	non-syn
16327	16327	72	0	0	0	26	78	C	T	ts	subst	MT-DLOOP1	D-Loop	Displacement loop	non-coding
16355	16355	46	129	0	0	0	79	C	T	ts	subst	MT-DLOOP1	D-Loop	Displacement loop	non-coding
9755	9755	66	74	0	0	0	80	G	A	ts	subst	MT-CO3	COIII	Cytochrome c oxidase subunit III	coding	GAG	GAA	Glu(E)	183 out of 261	3	syn
15824	15824	71	61	0	0	0	81	A	G	ts	subst	MT-CYB	Cytb	Cytochrome b	coding	ACA	GCA	Thr(T)=>Ala(A)	360 out of 380	1	non-syn
247	247	32	182	0	0	0	82	G	A	ts	subst	MT-DLOOP2	D-Loop	Displacement loop	non-coding
9042	9042	70	72	0	0	0	83	C	T	ts	subst	MT-ATP6	ATPase6	ATP synthase F0 subunit 6	coding	CAC	CAT	His(H)	172 out of 227	3	syn
14308	14308	78	60	0	0	0	84	T	C	ts	subst	MT-ND6	ND6	NADH dehydrogenase subunit 6	coding	GGA	GGG	Gly(G)	122 out of 175	3	syn
3516	3516A	94	38	0	0	0	85	C	A	tv	subst	MT-ND1	ND1	NADH Dehydrogenase subunit 1	coding	CTC	CTA	Leu(L)	70 out of 318	3	syn
10810	10810	60	102	0	0	0	86	T	C	ts	subst	MT-ND4	ND4	NADH dehydrogenase subunit 4	coding	CTT	CTC	Leu(L)	17 out of 459	3	syn
16111	16111	0	0	0	0	2	87	C	T	ts	subst	MT-DLOOP1	D-Loop	Displacement loop	non-coding
10550	10550	0	0	0	32	29	88	A	G	ts	subst	MT-ND4L	ND4L	NADH dehydrogenase subunit 4L	coding	ATA	ATG	Met(M)	27 out of 99	3	syn
15784	15784	44	156	0	0	0	89	T	C	ts	subst	MT-CYB	Cytb	Cytochrome b	coding	CCT	CCC	Pro(P)	346 out of 380	3	syn
93	93	62	113	0	0	0	90	A	G	ts	subst	MT-DLOOP2	D-Loop	Displacement loop	non-coding
263	263	144	0	0	0	19	91	A	G	ts	subst	MT-DLOOP2	D-Loop	Displacement loop	non-coding
7146	7146	57	137	0	0	0	92	A	G	ts	subst	MT-CO1	COI	Cytochrome c oxidase subunit I	coding	ACT	GCT	Thr(T)=>Ala(A)	415 out of 514	1	non-syn
7521	7521	73	100	0	0	0	93	G	A	ts	subst	MT-TD	D	tRNA aspartic acid	untranslated
16168	16168	83	75	0	0	0	94	C	T	ts	subst	MT-DLOOP1	D-Loop	Displacement loop	non-coding
11002	11002	65	126	0	0	0	95	A	G	ts	subst	MT-ND4	ND4	NADH dehydrogenase subunit 4	coding	CAA	CAG	Gln(Q)	81 out of 459	3	syn
8584	8584	0	0	29	0	68	96	G	A	ts	subst	MT-ATP6	ATPase6	ATP synthase F0 subunit 6	coding	GCA	ACA	Ala(A)=>Thr(T)	20 out of 227	1	non-syn
14560	14560	126	36	0	0	0	97	G	A	ts	subst	MT-ND6	ND6	NADH dehydrogenase subunit 6	coding	GTC	GTT	Val(V)	38 out of 175	3	syn
13506	13506	81	118	0	0	0	98	C	T	ts	subst	MT-ND5	ND5	NADH dehydrogenase subunit 5	coding	TAC	TAT	Tyr(Y)	390 out of 604	3	syn
8468	8468	103	73	0	0	0	99	C	T	ts	subst	MT-ATP8	ATPase8	ATP synthase F0 subunit 8	coding	CTA	TTA	Leu(L)	35 out of 69	1	syn
10086	10086	111	57	0	0	0	100	A	G	ts	subst	MT-ND3	ND3	NADH dehydrogenase subunit 3	coding	AAC	GAC	Asn(N)=>Asp(D)	10 out of 115	1	non-syn
10589	10589	119	52	0	0	0	101	G	A	ts	subst	MT-ND4L	ND4L	NADH dehydrogenase subunit 4L	coding	CTG	CTA	Leu(L)	40 out of 99	3	syn
14668	14668	0	0	41	0	47	102	C	T	ts	subst	MT-ND6	ND6	NADH dehydrogenase subunit 6	coding	ATG	ATA	Met(M)	2 out of 175	3	syn
8428	8428	127	45	0	0	0	103	C	T	ts	subst	MT-ATP8	ATPase8	ATP synthase F0 subunit 8	coding	TTC	TTT	Phe(F)	21 out of 69	3	syn
9347	9347	125	51	0	0	0	104	A	G	ts	subst	MT-CO3	COIII	Cytochrome c oxidase subunit III	coding	CTA	CTG	Leu(L)	47 out of 261	3	syn
2758	2758	106	79	0	0	0	105	G	A	ts	subst	MT-RNR2	16S	16S ribosomal RNA	untranslated
10915	10915	86	128	0	0	0	106	T	C	ts	subst	MT-ND4	ND4	NADH dehydrogenase subunit 4	coding	TGT	TGC	Cys(C)	52 out of 459	3	syn
8251	8251	97	0	0	35	0	107	G	A	ts	subst	MT-CO2	COII	Cytochrome c oxidase subunit II	coding	GGG	GGA	Gly(G)	222 out of 228	3	syn
5773	5773	90	123	0	0	0	108	G	A	ts	subst	MT-TC	C	tRNA cysteine	untranslated
7256	7256	87	134	0	0	0	109	C	T	ts	subst	MT-CO1	COI	Cytochrome c oxidase subunit I	coding	AAC	AAT	Asn(N)	451 out of 514	3	syn
16230	16230	92	132	0	0	0	110	A	G	ts	subst	MT-DLOOP1	D-Loop	Displacement loop	non-coding
3450	3450	122	78	0	0	0	111	C	T	ts	subst	MT-ND1	ND1	NADH Dehydrogenase subunit 1	coding	CCC	CCT	Pro(P)	48 out of 318	3	syn
8655	8655	100	107	0	0	0	112	C	T	ts	subst	MT-ATP6	ATPase6	ATP synthase F0 subunit 6	coding	ATC	ATT	Ile(I)	43 out of 227	3	syn
2352	2352	88	141	0	0	0	113	T	C	ts	subst	MT-RNR2	16S	16S ribosomal RNA	untranslated
3594	3594	76	157	0	0	0	114	C	T	ts	subst	MT-ND1	ND1	NADH Dehydrogenase subunit 1	coding	GTC	GTT	Val(V)	96 out of 318	3	syn
5178	5178A	0	0	55	0	23	115	C	A	tv	subst	MT-ND2	ND2	NADH dehydrogenase subunit 2	coding	CTA	ATA	Leu(L)=>Met(M)	237 out of 347	1	non-syn
14769	14769	95	127	0	0	0	116	A	G	ts	subst	MT-CYB	Cytb	Cytochrome b	coding	AAC	AGC	Asn(N)=>Ser(S)	8 out of 380	2	non-syn
16270	16270	112	94	0	0	0	117	C	T	ts	subst	MT-DLOOP1	D-Loop	Displacement loop	non-coding
7389	7389	113	99	0	0	0	118	T	C	ts	subst	MT-CO1	COI	Cytochrome c oxidase subunit I	coding	TAT	CAT	Tyr(Y)=>His(H)	496 out of 514	1	non-syn
12693	12693	121	96	0	0	0	119	A	G	ts	subst	MT-ND5	ND5	NADH dehydrogenase subunit 5	coding	AAA	AAG	Lys(K)	119 out of 604	3	syn
11176	11176	77	163	0	0	0	120	G	A	ts	subst	MT-ND4	ND4	NADH dehydrogenase subunit 4	coding	CAG	CAA	Gln(Q)	139 out of 459	3	syn
4586	4586	105	116	0	0	0	121	T	C	ts	subst	MT-ND2	ND2	NADH dehydrogenase subunit 2	coding	GCT	GCC	Ala(A)	39 out of 347	3	syn
11944	11944	63	176	0	0	0	122	T	C	ts	subst	MT-ND4	ND4	NADH dehydrogenase subunit 4	coding	CTT	CTC	Leu(L)	395 out of 459	3	syn
10664	10664	134	89	0	0	0	123	C	T	ts	subst	MT-ND4L	ND4L	NADH dehydrogenase subunit 4L	coding	GTC	GTT	Val(V)	65 out of 99	3	syn
3693	3693	117	120	0	0	0	124	G	A	ts	subst	MT-ND1	ND1	NADH Dehydrogenase subunit 1	coding	CTG	CTA	Leu(L)	129 out of 318	3	syn
4248	4248	0	0	45	0	44	125	T	C	ts	subst	MT-ND1	ND1	NADH Dehydrogenase subunit 1	coding	ATT	ATC	Ile(I)	314 out of 318	3	syn
16188	16188G	141	93	0	0	0	126	C	G	tv	subst	MT-DLOOP1	D-Loop	Displacement loop	non-coding
15431	15431	85	165	0	0	0	127	G	A	ts	subst	MT-CYB	Cytb	Cytochrome b	coding	GCC	ACC	Ala(A)=>Thr(T)	229 out of 380	1	non-syn
7055	7055	124	121	0	0	0	128	A	G	ts	subst	MT-CO1	COI	Cytochrome c oxidase subunit I	coding	GGA	GGG	Gly(G)	384 out of 514	3	syn
13914	13914A	160	53	0	0	0	129	C	A	tv	subst	MT-ND5	ND5	NADH dehydrogenase subunit 5	coding	CTC	CTA	Leu(L)	526 out of 604	3	syn
16286	16286	0	2	0	0	0	130	C	T	ts	subst	MT-DLOOP1	D-Loop	Displacement loop	non-coding
10688	10688	148	87	0	0	0	131	G	A	ts	subst	MT-ND4L	ND4L	NADH dehydrogenase subunit 4L	coding	GTG	GTA	Val(V)	73 out of 99	3	syn
1438	1438	107	149	0	0	0	132	A	G	ts	subst	MT-RNR1	12S	12S ribosomal RNA	untranslated
9221	9221	178	29	0	0	0	133	A	G	ts	subst	MT-CO3	COIII	Cytochrome c oxidase subunit III	coding	TCA	TCG	Ser(S)	5 out of 261	3	syn
12236	12236	152	88	0	0	0	134	G	A	ts	subst	MT-TS2	S(AGY)	tRNA serine2	untranslated
13276	13276	80	179	0	0	0	135	A	G	ts	subst	MT-ND5	ND5	NADH dehydrogenase subunit 5	coding	ATA	GTA	Met(M)=>Val(V)	314 out of 604	1	non-syn
9540	9540	0	0	60	0	36	136	T	C	ts	subst	MT-CO3	COIII	Cytochrome c oxidase subunit III	coding	TTA	CTA	Leu(L)	112 out of 261	1	syn
3480	3480	0	0	0	47	48	137	A	G	ts	subst	MT-ND1	ND1	NADH Dehydrogenase subunit 1	coding	AAA	AAG	Lys(K)	58 out of 318	3	syn
7771	7771	118	154	0	0	0	138	A	G	ts	subst	MT-CO2	COII	Cytochrome c oxidase subunit II	coding	GAA	GAG	Glu(E)	62 out of 228	3	syn
10373	10373	171	49	0	0	0	139	G	A	ts	subst	MT-ND3	ND3	NADH dehydrogenase subunit 3	coding	GAG	GAA	Glu(E)	105 out of 115	3	syn
2789	2789	165	68	0	0	0	140	C	T	ts	subst	MT-RNR2	16S	16S ribosomal RNA	untranslated
64	64	0	0	0	0	3	141	C	T	ts	subst	MT-DLOOP2	D-Loop	Displacement loop	non-coding
1048	1048	177	39	0	0	0	142	C	T	ts	subst	MT-RNR1	12S	12S ribosomal RNA	untranslated
15217	15217	116	159	0	0	0	143	G	A	ts	subst	MT-CYB	Cytb	Cytochrome b	coding	GGG	GGA	Gly(G)	157 out of 380	3	syn
6185	6185	128	155	0	0	0	144	T	C	ts	subst	MT-CO1	COI	Cytochrome c oxidase subunit I	coding	TTT	TTC	Phe(F)	94 out of 514	3	syn
14905	14905	0	131	0	51	0	145	G	A	ts	subst	MT-CYB	Cytb	Cytochrome b	coding	ATG	ATA	Met(M)	53 out of 380	3	syn
10115	10115	142	147	0	0	0	146	T	C	ts	subst	MT-ND3	ND3	NADH dehydrogenase subunit 3	coding	ATT	ATC	Ile(I)	19 out of 115	3	syn
16217	16217	0	0	43	0	84	147	T	C	ts	subst	MT-DLOOP1	D-Loop	Displacement loop	non-coding
5096	5096	164	104	0	0	0	148	T	C	ts	subst	MT-ND2	ND2	NADH dehydrogenase subunit 2	coding	ATT	ATC	Met(M)=>Ile(I)	209 out of 347	3	non-syn
10819	10819	136	160	0	0	0	149	A	G	ts	subst	MT-ND4	ND4	NADH dehydrogenase subunit 4	coding	AAA	AAG	Lys(K)	20 out of 459	3	syn
9449	9449	98	181	0	0	0	150	C	T	ts	subst	MT-CO3	COIII	Cytochrome c oxidase subunit III	coding	TAC	TAT	Tyr(Y)	81 out of 261	3	syn
825	825A	159	140	0	0	0	151	T	A	tv	subst	MT-RNR1	12S	12S ribosomal RNA	untranslated
9055	9055	0	0	0	41	77	152	G	A	ts	subst	MT-ATP6	ATPase6	ATP synthase F0 subunit 6	coding	GCC	ACC	Ala(A)=>Thr(T)	177 out of 227	1	non-syn
15136	15136	163	117	0	0	0	153	C	T	ts	subst	MT-CYB	Cytb	Cytochrome b	coding	GGC	GGT	Gly(G)	130 out of 380	3	syn
1888	1888	0	0	0	72	25	154	G	A	ts	subst	MT-RNR2	16S	16S ribosomal RNA	untranslated
2416	2416	173	90	0	0	0	155	T	C	ts	subst	MT-RNR2	16S	16S ribosomal RNA	untranslated
13803	13803	131	170	0	0	0	156	A	G	ts	subst	MT-ND5	ND5	NADH dehydrogenase subunit 5	coding	ACA	ACG	Thr(T)	489 out of 604	3	syn
236	236	110	178	0	0	0	157	T	C	ts	subst	MT-DLOOP2	D-Loop	Displacement loop	non-coding
12519	12519	155	145	0	0	0	158	T	C	ts	subst	MT-ND5	ND5	NADH dehydrogenase subunit 5	coding	GTT	GTC	Val(V)	61 out of 604	3	syn
5603	5603	154	153	0	0	0	159	C	T	ts	subst	MT-TA	A	tRNA alanine	untranslated
8414	8414	0	0	44	0	86	160	C	T	ts	subst	MT-ATP8	ATPase8	ATP synthase F0 subunit 8	coding	CTC	TTC	Leu(L)=>Phe(F)	17 out of 69	1	non-syn
7175	7175	158	152	0	0	0	161	T	C	ts	subst	MT-CO1	COI	Cytochrome c oxidase subunit I	coding	ACT	ACC	Thr(T)	424 out of 514	3	syn
663	663	0	0	76	0	40	162	A	G	ts	subst	MT-RNR1	12S	12S ribosomal RNA	untranslated
11467	11467	0	0	0	62	49	163	A	G	ts	subst	MT-ND4	ND4	NADH dehydrogenase subunit 4	coding	TTA	TTG	Leu(L)	236 out of 459	3	syn
4312	4312	145	172	0	0	0	164	C	T	ts	subst	MT-TI	I	tRNA isoleucine	untranslated
235	235	0	0	84	0	37	165	A	G	ts	subst	MT-DLOOP2	D-Loop	Displacement loop	non-coding
7915	7915	0	5	0	0	0	166	C	T	ts	subst	MT-CO2	COII	Cytochrome c oxidase subunit II	coding	TAC	TAT	Tyr(Y)	110 out of 228	3	syn
7274	7274	175	151	0	0	0	167	C	T	ts	subst	MT-CO1	COI	Cytochrome c oxidase subunit I	coding	GGC	GGT	Gly(G)	457 out of 514	3	syn
16290	16290	0	0	79	0	56	168	C	T	ts	subst	MT-DLOOP1	D-Loop	Displacement loop	non-coding
10400	10400	0	0	71	0	65	169	C	T	ts	subst	MT-ND3	ND3	NADH dehydrogenase subunit 3	coding	ACC	ACT	Thr(T)	114 out of 115	3	syn
14167	14167	0	0	0	38	91	170	C	T	ts	subst	MT-ND6	ND6	NADH dehydrogenase subunit 6	coding	GAG	GAA	Glu(E)	169 out of 175	3	syn
12308	12308	0	0	0	67	59	171	A	G	ts	subst	MT-TL2	L(CUN)	tRNA leucine2	untranslated
1736	1736	0	0	86	0	38	172	A	G	ts	subst	MT-RNR2	16S	16S ribosomal RNA	untranslated
9818	9818	153	183	0	0	0	173	C	T	ts	subst	MT-CO3	COIII	Cytochrome c oxidase subunit III	coding	CAC	CAT	His(H)	204 out of 261	3	syn
11641	11641	166	177	0	0	0	174	A	G	ts	subst	MT-ND4	ND4	NADH dehydrogenase subunit 4	coding	ATA	ATG	Met(M)	294 out of 459	3	syn
8794	8794	0	0	82	0	58	175	C	T	ts	subst	MT-ATP6	ATPase6	ATP synthase F0 subunit 6	coding	CAC	TAC	His(H)=>Tyr(Y)	90 out of 227	1	non-syn
9698	9698	0	0	0	57	88	176	T	C	ts	subst	MT-CO3	COIII	Cytochrome c oxidase subunit III	coding	CTT	CTC	Leu(L)	164 out of 261	3	syn
4824	4824	0	0	70	0	85	177	A	G	ts	subst	MT-ND2	ND2	NADH dehydrogenase subunit 2	coding	ACC	GCC	Thr(T)=>Ala(A)	119 out of 347	1	non-syn
6308	6308	0	0	0	0	4	178	C	T	ts	subst	MT-CO1	COI	Cytochrome c oxidase subunit I	coding	AAC	AAT	Asn(N)	135 out of 514	3	syn
227	227	0	0	0	5	0	179	A	G	ts	subst	MT-DLOOP2	D-Loop	Displacement loop	non-coding
10873	10873	0	0	90	0	52	180	T	C	ts	subst	MT-ND4	ND4	NADH dehydrogenase subunit 4	coding	CCT	CCC	Pro(P)	38 out of 459	3	syn
13789	13789	179	167	0	0	0	181	T	C	ts	subst	MT-ND5	ND5	NADH dehydrogenase subunit 5	coding	TAC	CAC	Tyr(Y)=>His(H)	485 out of 604	1	non-syn
249	249del	0	0	88	0	63	182	A	-	del	indel	MT-DLOOP2	D-Loop	Displacement loop	non-coding	unchecked	unchecked	unchecked	unchecked	unchecked	unchecked
16093	16093	5	0	0	0	0	183	T	C	ts	subst	MT-DLOOP1	D-Loop	Displacement loop	non-coding
11299	11299	0	0	0	78	70	184	T	C	ts	subst	MT-ND4	ND4	NADH dehydrogenase subunit 4	coding	ACT	ACC	Thr(T)	180 out of 459	3	syn
14783	14783	0	0	92	0	55	185	T	C	ts	subst	MT-CYB	Cytb	Cytochrome b	coding	TTA	CTA	Leu(L)	13 out of 380	1	syn
16224	16224	0	0	0	79	72	186	T	C	ts	subst	MT-DLOOP1	D-Loop	Displacement loop	non-coding
11314	11314	0	0	0	0	8	187	A	G	ts	subst	MT-ND4	ND4	NADH dehydrogenase subunit 4	coding	GAA	GAG	Glu(E)	185 out of 459	3	syn
8020	8020	0	0	6	0	0	188	G	A	ts	subst	MT-CO2	COII	Cytochrome c oxidase subunit II	coding	CCG	CCA	Pro(P)	145 out of 228	3	syn
731	731	0	9	0	0	0	189	A	G	ts	subst	MT-RNR1	12S	12S ribosomal RNA	untranslated
194	194	0	0	13	0	0	190	C	T	ts	subst	MT-DLOOP2	D-Loop	Displacement loop	non-coding
14869	14869	0	13	0	0	0	191	G	A	ts	subst	MT-CYB	Cytb	Cytochrome b	coding	CTG	CTA	Leu(L)	41 out of 380	3	syn
10410	10410	0	0	15	0	0	192	T	C	ts	subst	MT-TR	R	tRNA arginine	untranslated
151	151	15	0	0	0	0	193	C	T	ts	subst	MT-DLOOP2	D-Loop	Displacement loop	non-coding
9545	9545	0	0	0	0	11	194	A	G	ts	subst	MT-CO3	COIII	Cytochrome c oxidase subunit III	coding	GGA	GGG	Gly(G)	113 out of 261	3	syn
228	228	0	0	0	12	0	195	G	A	ts	subst	MT-DLOOP2	D-Loop	Displacement loop	non-coding
13980	13980	0	16	0	0	0	196	G	A	ts	subst	MT-ND5	ND5	NADH dehydrogenase subunit 5	coding	CTG	CTA	Leu(L)	548 out of 604	3	syn
15244	15244	0	17	0	0	0	197	A	G	ts	subst	MT-CYB	Cytb	Cytochrome b	coding	GGA	GGG	Gly(G)	166 out of 380	3	syn
153	153	0	0	0	0	13	198	A	G	ts	subst	MT-DLOOP2	D-Loop	Displacement loop	non-coding
11536	11536	0	0	20	0	0	199	C	T	ts	subst	MT-ND4	ND4	NADH dehydrogenase subunit 4	coding	TAC	TAT	Tyr(Y)	259 out of 459	3	syn
95	95C	25	0	0	0	0	200	A	C	tv	subst	MT-DLOOP2	D-Loop	Displacement loop	non-coding
199	199	0	0	22	0	0	201	T	C	ts	subst	MT-DLOOP2	D-Loop	Displacement loop	non-coding
493	493	0	0	0	0	15	202	A	G	ts	subst	MT-DLOOP2	D-Loop	Displacement loop	non-coding
11719	11719	0	0	0	20	0	203	G	A	ts	subst	MT-ND4	ND4	NADH dehydrogenase subunit 4	coding	GGG	GGA	Gly(G)	320 out of 459	3	syn
12454	12454	0	0	0	0	16	204	G	A	ts	subst	MT-ND5	ND5	NADH dehydrogenase subunit 5	coding	GTC	ATC	Val(V)=>Ile(I)	40 out of 604	1	non-syn
16234	16234	30	0	0	0	0	205	C	T	ts	subst	MT-DLOOP1	D-Loop	Displacement loop	non-coding
5495	5495	0	0	0	21	0	206	T	C	ts	subst	MT-ND2	ND2	NADH dehydrogenase subunit 2	coding	TTT	TTC	Phe(F)	342 out of 347	3	syn
16261	16261	0	0	25	0	0	207	C	T	ts	subst	MT-DLOOP1	D-Loop	Displacement loop	non-coding
4216	4216	0	0	0	22	0	208	T	C	ts	subst	MT-ND1	ND1	NADH Dehydrogenase subunit 1	coding	TAT	CAT	Tyr(Y)=>His(H)	304 out of 318	1	non-syn
13708	13708	0	0	0	23	0	209	G	A	ts	subst	MT-ND5	ND5	NADH dehydrogenase subunit 5	coding	GCA	ACA	Ala(A)=>Thr(T)	458 out of 604	1	non-syn
72	72	0	0	0	24	0	210	T	C	ts	subst	MT-DLOOP2	D-Loop	Displacement loop	non-coding
9554	9554	0	23	0	0	0	211	G	A	ts	subst	MT-CO3	COIII	Cytochrome c oxidase subunit III	coding	TGG	TGA	Trp(W)	116 out of 261	3	syn
8697	8697	0	0	0	26	0	212	G	A	ts	subst	MT-ATP6	ATPase6	ATP synthase F0 subunit 6	coding	ATG	ATA	Met(M)	57 out of 227	3	syn
13880	13880A	0	30	0	0	0	213	C	A	tv	subst	MT-ND5	ND5	NADH dehydrogenase subunit 5	coding	TCC	TAC	Ser(S)=>Tyr(Y)	515 out of 604	2	non-syn
11017	11017	0	0	30	0	0	214	T	C	ts	subst	MT-ND4	ND4	NADH dehydrogenase subunit 4	coding	AGT	AGC	Ser(S)	86 out of 459	3	syn
12810	12810	41	0	0	0	0	215	A	G	ts	subst	MT-ND5	ND5	NADH dehydrogenase subunit 5	coding	TGA	TGG	Trp(W)	158 out of 604	3	syn
930	930	0	0	0	28	0	216	G	A	ts	subst	MT-RNR1	12S	12S ribosomal RNA	untranslated
5285	5285	0	32	0	0	0	217	A	G	ts	subst	MT-ND2	ND2	NADH dehydrogenase subunit 2	coding	AAA	AAG	Lys(K)	272 out of 347	3	syn
4158	4158	0	33	0	0	0	218	A	G	ts	subst	MT-ND1	ND1	NADH Dehydrogenase subunit 1	coding	CAA	CAG	Gln(Q)	284 out of 318	3	syn
2332	2332	0	34	0	0	0	219	C	T	ts	subst	MT-RNR2	16S	16S ribosomal RNA	untranslated
2706	2706	0	0	0	29	0	220	A	G	ts	subst	MT-RNR2	16S	16S ribosomal RNA	untranslated
12771	12771	0	0	33	0	0	221	G	A	ts	subst	MT-ND5	ND5	NADH dehydrogenase subunit 5	coding	GAG	GAA	Glu(E)	145 out of 604	3	syn
3206	3206	0	0	34	0	0	222	C	T	ts	subst	MT-RNR2	16S	16S ribosomal RNA	untranslated
15514	15514	47	0	0	0	0	223	T	C	ts	subst	MT-CYB	Cytb	Cytochrome b	coding	TAT	TAC	Tyr(Y)	256 out of 380	3	syn
498	498del	48	0	0	0	0	224	C	-	del	indel	MT-DLOOP2	D-Loop	Displacement loop	non-coding	unchecked	unchecked	unchecked	unchecked	unchecked	unchecked
7424	7424	51	0	0	0	0	225	A	G	ts	subst	MT-CO1	COI	Cytochrome c oxidase subunit I	coding	GAA	GAG	Glu(E)	507 out of 514	3	syn
1442	1442	0	37	0	0	0	226	G	A	ts	subst	MT-RNR1	12S	12S ribosomal RNA	untranslated
15670	15670	54	0	0	0	0	227	T	C	ts	subst	MT-CYB	Cytb	Cytochrome b	coding	CAT	CAC	His(H)	308 out of 380	3	syn
710	710	0	41	0	0	0	229	T	C	ts	subst	MT-RNR1	12S	12S ribosomal RNA	untranslated
16399	16399	56	0	0	0	0	230	A	G	ts	subst	MT-DLOOP1	D-Loop	Displacement loop	non-coding
7867	7867	0	43	0	0	0	232	C	T	ts	subst	MT-CO2	COII	Cytochrome c oxidase subunit II	coding	TCC	TCT	Ser(S)	94 out of 228	3	syn
13485	13485	59	0	0	0	0	233	A	G	ts	subst	MT-ND5	ND5	NADH dehydrogenase subunit 5	coding	ATA	ATG	Met(M)	383 out of 604	3	syn
4833	4833	0	0	36	0	0	234	A	G	ts	subst	MT-ND2	ND2	NADH dehydrogenase subunit 2	coding	ACC	GCC	Thr(T)=>Ala(A)	122 out of 347	1	non-syn
3547	3547	0	0	0	0	24	235	A	G	ts	subst	MT-ND1	ND1	NADH Dehydrogenase subunit 1	coding	ATC	GTC	Ile(I)=>Val(V)	81 out of 318	1	non-syn
6392	6392	0	0	37	0	0	236	T	C	ts	subst	MT-CO1	COI	Cytochrome c oxidase subunit I	coding	AAT	AAC	Asn(N)	163 out of 514	3	syn
2245	2245	64	0	0	0	0	238	A	G	ts	subst	MT-RNR2	16S	16S ribosomal RNA	untranslated
12669	12669	0	0	0	31	0	239	C	T	ts	subst	MT-ND5	ND5	NADH dehydrogenase subunit 5	coding	GAC	GAT	Asp(D)	111 out of 604	3	syn
14000	14000A	67	0	0	0	0	240	T	A	tv	subst	MT-ND5	ND5	NADH dehydrogenase subunit 5	coding	CTA	CAA	Leu(L)=>Gln(Q)	555 out of 604	2	non-syn
8152	8152	68	0	0	0	0	241	G	A	ts	subst	MT-CO2	COII	Cytochrome c oxidase subunit II	coding	CCG	CCA	Pro(P)	189 out of 228	3	syn
5027	5027	0	56	0	0	0	242	C	T	ts	subst	MT-ND2	ND2	NADH dehydrogenase subunit 2	coding	CAC	CAT	His(H)	186 out of 347	3	syn
6473	6473	0	0	0	0	27	243	C	T	ts	subst	MT-CO1	COI	Cytochrome c oxidase subunit I	coding	ATC	ATT	Ile(I)	190 out of 514	3	syn
12406	12406	0	0	39	0	0	244	G	A	ts	subst	MT-ND5	ND5	NADH dehydrogenase subunit 5	coding	GTT	ATT	Val(V)=>Ile(I)	24 out of 604	1	non-syn
5331	5331A	0	59	0	0	0	245	C	A	tv	subst	MT-ND2	ND2	NADH dehydrogenase subunit 2	coding	CTT	ATT	Leu(L)=>Met(M)	288 out of 347	1	non-syn
6026	6026	0	62	0	0	0	246	G	A	ts	subst	MT-CO1	COI	Cytochrome c oxidase subunit I	coding	CTG	CTA	Leu(L)	41 out of 514	3	syn
2092	2092	0	0	0	0	28	247	C	T	ts	subst	MT-RNR2	16S	16S ribosomal RNA	untranslated
10816	10816	0	63	0	0	0	248	A	G	ts	subst	MT-ND4	ND4	NADH dehydrogenase subunit 4	coding	AAA	AAG	Lys(K)	19 out of 459	3	syn
5036	5036	0	65	0	0	0	249	A	G	ts	subst	MT-ND2	ND2	NADH dehydrogenase subunit 2	coding	TGA	TGG	Trp(W)	189 out of 347	3	syn
2000	2000	0	67	0	0	0	250	C	T	ts	subst	MT-RNR2	16S	16S ribosomal RNA	untranslated
6548	6548	0	76	0	0	0	251	C	T	ts	subst	MT-CO1	COI	Cytochrome c oxidase subunit I	coding	CTC	CTT	Leu(L)	215 out of 514	3	syn
12358	12358	0	0	40	0	0	252	A	G	ts	subst	MT-ND5	ND5	NADH dehydrogenase subunit 5	coding	ACC	GCC	Thr(T)=>Ala(A)	8 out of 604	1	non-syn
6071	6071	75	0	0	0	0	253	T	C	ts	subst	MT-CO1	COI	Cytochrome c oxidase subunit I	coding	GTT	GTC	Val(V)	56 out of 514	3	syn
16114	16114A	0	81	0	0	0	254	C	A	tv	subst	MT-DLOOP1	D-Loop	Displacement loop	non-coding
10828	10828	0	82	0	0	0	255	T	C	ts	subst	MT-ND4	ND4	NADH dehydrogenase subunit 4	coding	ATT	ATC	Ile(I)	23 out of 459	3	syn
15884	15884C	0	0	0	33	0	256	G	C	tv	subst	MT-CYB	Cytb	Cytochrome b	coding	GCC	CCC	Ala(A)=>Pro(P)	380 out of 380	1	non-syn
827	827	0	0	0	0	32	257	A	G	ts	subst	MT-RNR1	12S	12S ribosomal RNA	untranslated
750	750	0	83	0	0	0	258	G	A	ts	subst	MT-RNR1	12S	12S ribosomal RNA	untranslated
4823	4823	0	84	0	0	0	259	T	C	ts	subst	MT-ND2	ND2	NADH dehydrogenase subunit 2	coding	GTT	GTC	Val(V)	118 out of 347	3	syn
2768	2768	0	85	0	0	0	260	A	G	ts	subst	MT-RNR2	16S	16S ribosomal RNA	untranslated
13368	13368	0	0	0	34	0	261	G	A	ts	subst	MT-ND5	ND5	NADH dehydrogenase subunit 5	coding	GGG	GGA	Gly(G)	344 out of 604	3	syn
4242	4242	0	0	0	0	34	262	C	T	ts	subst	MT-ND1	ND1	NADH Dehydrogenase subunit 1	coding	TCC	TCT	Ser(S)	312 out of 318	3	syn
10586	10586	82	0	0	0	0	263	G	A	ts	subst	MT-ND4L	ND4L	NADH dehydrogenase subunit 4L	coding	TCG	TCA	Ser(S)	39 out of 99	3	syn
10667	10667	0	97	0	0	0	264	T	C	ts	subst	MT-ND4L	ND4L	NADH dehydrogenase subunit 4L	coding	TTT	TTC	Phe(F)	66 out of 99	3	syn
4218	4218	84	0	0	0	0	265	T	C	ts	subst	MT-ND1	ND1	NADH Dehydrogenase subunit 1	coding	TAT	TAC	Tyr(Y)	304 out of 318	3	syn
357	357	0	98	0	0	0	266	A	G	ts	subst	MT-DLOOP2	D-Loop	Displacement loop	non-coding
15115	15115	0	101	0	0	0	267	T	C	ts	subst	MT-CYB	Cytb	Cytochrome b	coding	ACT	ACC	Thr(T)	123 out of 380	3	syn
1719	1719	89	0	0	0	0	268	G	A	ts	subst	MT-RNR2	16S	16S ribosomal RNA	untranslated
6713	6713	0	106	0	0	0	269	C	T	ts	subst	MT-CO1	COI	Cytochrome c oxidase subunit I	coding	TAC	TAT	Tyr(Y)	270 out of 514	3	syn
15110	15110	0	108	0	0	0	270	G	A	ts	subst	MT-CYB	Cytb	Cytochrome b	coding	GCA	ACA	Ala(A)=>Thr(T)	122 out of 380	1	non-syn
4917	4917	0	0	0	37	0	271	A	G	ts	subst	MT-ND2	ND2	NADH dehydrogenase subunit 2	coding	AAC	GAC	Asn(N)=>Asp(D)	150 out of 347	1	non-syn
7624	7624A	0	109	0	0	0	272	T	A	tv	subst	MT-CO2	COII	Cytochrome c oxidase subunit II	coding	ACT	ACA	Thr(T)	13 out of 228	3	syn
1822	1822	91	0	0	0	0	273	T	C	ts	subst	MT-RNR2	16S	16S ribosomal RNA	untranslated
6524	6524	0	110	0	0	0	274	T	C	ts	subst	MT-CO1	COI	Cytochrome c oxidase subunit I	coding	ACT	ACC	Thr(T)	207 out of 514	3	syn
5393	5393	0	111	0	0	0	275	T	C	ts	subst	MT-ND2	ND2	NADH dehydrogenase subunit 2	coding	TCT	TCC	Ser(S)	308 out of 347	3	syn
15487	15487T	0	0	0	0	39	276	A	T	tv	subst	MT-CYB	Cytb	Cytochrome b	coding	CCA	CCT	Pro(P)	247 out of 380	3	syn
1706	1706	0	119	0	0	0	277	C	T	ts	subst	MT-RNR2	16S	16S ribosomal RNA	untranslated
15535	15535	0	0	0	0	41	278	C	T	ts	subst	MT-CYB	Cytb	Cytochrome b	coding	AAC	AAT	Asn(N)	263 out of 380	3	syn
6827	6827	0	124	0	0	0	279	T	C	ts	subst	MT-CO1	COI	Cytochrome c oxidase subunit I	coding	GCT	GCC	Ala(A)	308 out of 514	3	syn
14911	14911	96	0	0	0	0	280	C	T	ts	subst	MT-CYB	Cytb	Cytochrome b	coding	TAC	TAT	Tyr(Y)	55 out of 380	3	syn
8248	8248	0	133	0	0	0	281	A	G	ts	subst	MT-CO2	COII	Cytochrome c oxidase subunit II	coding	ATA	ATG	Met(M)	221 out of 228	3	syn
3552	3552A	0	0	0	0	43	282	T	A	tv	subst	MT-ND1	ND1	NADH Dehydrogenase subunit 1	coding	GCT	GCA	Ala(A)	82 out of 318	3	syn
2358	2358	0	135	0	0	0	283	A	G	ts	subst	MT-RNR2	16S	16S ribosomal RNA	untranslated
3308	3308	0	136	0	0	0	284	T	C	ts	subst	MT-ND1	ND1	NADH Dehydrogenase subunit 1	coding	ATA	ACA	Met(M)=>Thr(T)	1 out of 318	2	non-syn
9477	9477	0	0	0	39	0	285	G	A	ts	subst	MT-CO3	COIII	Cytochrome c oxidase subunit III	coding	GTT	ATT	Val(V)=>Ile(I)	91 out of 261	1	non-syn
7864	7864	0	0	0	40	0	286	C	T	ts	subst	MT-CO2	COII	Cytochrome c oxidase subunit II	coding	CCC	CCT	Pro(P)	93 out of 228	3	syn
12948	12948	0	138	0	0	0	287	A	G	ts	subst	MT-ND5	ND5	NADH dehydrogenase subunit 5	coding	CTA	CTG	Leu(L)	204 out of 604	3	syn
3396	3396	102	0	0	0	0	288	T	C	ts	subst	MT-ND1	ND1	NADH Dehydrogenase subunit 1	coding	TAT	TAC	Tyr(Y)	30 out of 318	3	syn
7196	7196A	0	0	0	0	45	289	C	A	tv	subst	MT-CO1	COI	Cytochrome c oxidase subunit I	coding	CTC	CTA	Leu(L)	431 out of 514	3	syn
5262	5262	0	142	0	0	0	290	G	A	ts	subst	MT-ND2	ND2	NADH dehydrogenase subunit 2	coding	GCC	ACC	Ala(A)=>Thr(T)	265 out of 347	1	non-syn
5655	5655	0	143	0	0	0	291	T	C	ts	subst	MT-TA	A	tRNA alanine	untranslated
9557	9557	0	0	0	0	46	292	C	T	ts	subst	MT-CO3	COIII	Cytochrome c oxidase subunit III	coding	CCC	CCT	Pro(P)	117 out of 261	3	syn
295	295	0	0	0	43	0	293	C	T	ts	subst	MT-DLOOP2	D-Loop	Displacement loop	non-coding
14233	14233	0	0	0	44	0	294	A	G	ts	subst	MT-ND6	ND6	NADH dehydrogenase subunit 6	coding	GAT	GAC	Asp(D)	147 out of 175	3	syn
14318	14318	0	0	0	0	51	295	T	C	ts	subst	MT-ND6	ND6	NADH dehydrogenase subunit 6	coding	AAT	AGT	Asn(N)=>Ser(S)	119 out of 175	2	non-syn
10310	10310	0	0	47	0	0	296	G	A	ts	subst	MT-ND3	ND3	NADH dehydrogenase subunit 3	coding	CTG	CTA	Leu(L)	84 out of 115	3	syn
3756	3756	108	0	0	0	0	297	A	G	ts	subst	MT-ND1	ND1	NADH Dehydrogenase subunit 1	coding	CTA	CTG	Leu(L)	150 out of 318	3	syn
9716	9716	0	0	0	0	54	298	T	C	ts	subst	MT-CO3	COIII	Cytochrome c oxidase subunit III	coding	GGT	GGC	Gly(G)	170 out of 261	3	syn
13101	13101C	0	148	0	0	0	299	A	C	tv	subst	MT-ND5	ND5	NADH dehydrogenase subunit 5	coding	GCA	GCC	Ala(A)	255 out of 604	3	syn
186	186A	114	0	0	0	0	300	C	A	tv	subst	MT-DLOOP2	D-Loop	Displacement loop	non-coding
14364	14364	0	0	48	0	0	301	G	A	ts	subst	MT-ND6	ND6	NADH dehydrogenase subunit 6	coding	CTG	TTG	Leu(L)	104 out of 175	1	syn
2395	2395del	123	0	0	0	0	302	A	-	del	indel	MT-RNR2	16S	16S ribosomal RNA	untranslated	unchecked	unchecked	unchecked	unchecked	unchecked	unchecked
1189	1189	0	0	0	45	0	303	T	C	ts	subst	MT-RNR1	12S	12S ribosomal RNA	untranslated
13617	13617	0	0	0	46	0	304	T	C	ts	subst	MT-ND5	ND5	NADH dehydrogenase subunit 5	coding	ATT	ATC	Ile(I)	427 out of 604	3	syn
14203	14203	0	158	0	0	0	305	A	G	ts	subst	MT-ND6	ND6	NADH dehydrogenase subunit 6	coding	GGT	GGC	Gly(G)	157 out of 175	3	syn
16169	16169	129	0	0	0	0	306	C	T	ts	subst	MT-DLOOP1	D-Loop	Displacement loop	non-coding
15466	15466	130	0	0	0	0	307	G	A	ts	subst	MT-CYB	Cytb	Cytochrome b	coding	ATG	ATA	Met(M)	240 out of 380	3	syn
12121	12121	132	0	0	0	0	308	T	C	ts	subst	MT-ND4	ND4	NADH dehydrogenase subunit 4	coding	ATT	ATC	Ile(I)	454 out of 459	3	syn
16325	16325	0	0	0	0	57	309	T	C	ts	subst	MT-DLOOP1	D-Loop	Displacement loop	non-coding
462	462	0	0	0	48	0	310	C	T	ts	subst	MT-DLOOP2	D-Loop	Displacement loop	non-coding
16213	16213	0	161	0	0	0	311	G	A	ts	subst	MT-DLOOP1	D-Loop	Displacement loop	non-coding
8080	8080	0	162	0	0	0	312	C	T	ts	subst	MT-CO2	COII	Cytochrome c oxidase subunit II	coding	GTC	GTT	Val(V)	165 out of 228	3	syn
2772	2772	0	0	50	0	0	313	C	T	ts	subst	MT-RNR2	16S	16S ribosomal RNA	untranslated
9824	9824	0	0	51	0	0	314	T	C	ts	subst	MT-CO3	COIII	Cytochrome c oxidase subunit III	coding	CTT	CTC	Leu(L)	206 out of 261	3	syn
9824	9824A	0	0	51	0	0	314	T	A	tv	subst	MT-CO3	COIII	Cytochrome c oxidase subunit III	coding	CTT	CTA	Leu(L)	206 out of 261	3	syn
16360	16360	135	0	0	0	0	315	C	T	ts	subst	MT-DLOOP1	D-Loop	Displacement loop	non-coding
13924	13924	0	164	0	0	0	316	C	T	ts	subst	MT-ND5	ND5	NADH dehydrogenase subunit 5	coding	CCT	TCT	Pro(P)=>Ser(S)	530 out of 604	1	non-syn
316	316	137	0	0	0	0	317	G	A	ts	subst	MT-DLOOP2	D-Loop	Displacement loop	non-coding
4232	4232	138	0	0	0	0	318	T	C	ts	subst	MT-ND1	ND1	NADH Dehydrogenase subunit 1	coding	ATT	ACT	Ile(I)=>Thr(T)	309 out of 318	2	non-syn
16243	16243	139	0	0	0	0	319	T	C	ts	subst	MT-DLOOP1	D-Loop	Displacement loop	non-coding
3438	3438	140	0	0	0	0	320	G	A	ts	subst	MT-ND1	ND1	NADH Dehydrogenase subunit 1	coding	GGG	GGA	Gly(G)	44 out of 318	3	syn
6989	6989	0	166	0	0	0	321	A	G	ts	subst	MT-CO1	COI	Cytochrome c oxidase subunit I	coding	TCA	TCG	Ser(S)	362 out of 514	3	syn
499	499	0	0	0	0	60	322	G	A	ts	subst	MT-DLOOP2	D-Loop	Displacement loop	non-coding
7013	7013	0	0	0	0	61	323	G	A	ts	subst	MT-CO1	COI	Cytochrome c oxidase subunit I	coding	ACG	ACA	Thr(T)	370 out of 514	3	syn
10463	10463	0	0	0	49	0	324	T	C	ts	subst	MT-TR	R	tRNA arginine	untranslated
8387	8387	0	168	0	0	0	325	G	A	ts	subst	MT-ATP8	ATPase8	ATP synthase F0 subunit 8	coding	GTA	ATA	Val(V)=>Met(M)	8 out of 69	1	non-syn
10609	10609	0	0	52	0	0	326	T	C	ts	subst	MT-ND4L	ND4L	NADH dehydrogenase subunit 4L	coding	ATA	ACA	Met(M)=>Thr(T)	47 out of 99	2	non-syn
4820	4820	0	0	0	0	64	327	G	A	ts	subst	MT-ND2	ND2	NADH dehydrogenase subunit 2	coding	GAG	GAA	Glu(E)	117 out of 347	3	syn
16324	16324	0	0	53	0	0	328	T	C	ts	subst	MT-DLOOP1	D-Loop	Displacement loop	non-coding
15941	15941	146	0	0	0	0	329	T	C	ts	subst	MT-TT	T	tRNA threonine	untranslated
2156	2156+A	0	0	56	0	0	330	-	A	ins	indel	MT-RNR2	16S	16S ribosomal RNA	untranslated	unchecked	unchecked	unchecked	unchecked	unchecked	unchecked
1738	1738	0	173	0	0	0	331	T	C	ts	subst	MT-RNR2	16S	16S ribosomal RNA	untranslated
4767	4767	0	174	0	0	0	332	A	G	ts	subst	MT-ND2	ND2	NADH dehydrogenase subunit 2	coding	ATA	GTA	Met(M)=>Val(V)	100 out of 347	1	non-syn
6962	6962	0	0	57	0	0	333	G	A	ts	subst	MT-CO1	COI	Cytochrome c oxidase subunit I	coding	CTG	CTA	Leu(L)	353 out of 514	3	syn
9377	9377	0	0	58	0	0	334	A	G	ts	subst	MT-CO3	COIII	Cytochrome c oxidase subunit III	coding	TGA	TGG	Trp(W)	57 out of 261	3	syn
4370	4370	0	175	0	0	0	335	T	C	ts	subst	MT-TQ	Q	tRNA glutamine	untranslated
13470	13470	150	0	0	0	0	336	A	G	ts	subst	MT-ND5	ND5	NADH dehydrogenase subunit 5	coding	CTA	CTG	Leu(L)	378 out of 604	3	syn
15942	15942	151	0	0	0	0	338	T	C	ts	subst	MT-TT	T	tRNA threonine	untranslated
3970	3970	0	0	61	0	0	339	C	T	ts	subst	MT-ND1	ND1	NADH Dehydrogenase subunit 1	coding	CTA	TTA	Leu(L)	222 out of 318	1	syn
4580	4580	0	0	0	52	0	340	G	A	ts	subst	MT-ND2	ND2	NADH dehydrogenase subunit 2	coding	ATG	ATA	Met(M)	37 out of 347	3	syn
7028	7028	0	0	0	53	0	341	C	T	ts	subst	MT-CO1	COI	Cytochrome c oxidase subunit I	coding	GCC	GCT	Ala(A)	375 out of 514	3	syn
15607	15607	0	0	0	54	0	342	A	G	ts	subst	MT-CYB	Cytb	Cytochrome b	coding	AAA	AAG	Lys(K)	287 out of 380	3	syn
13263	13263	0	0	0	0	73	343	A	G	ts	subst	MT-ND5	ND5	NADH dehydrogenase subunit 5	coding	CAA	CAG	Gln(Q)	309 out of 604	3	syn
5814	5814	0	180	0	0	0	344	T	C	ts	subst	MT-TC	C	tRNA cysteine	untranslated
6587	6587	156	0	0	0	0	345	C	T	ts	subst	MT-CO1	COI	Cytochrome c oxidase subunit I	coding	CCC	CCT	Pro(P)	228 out of 514	3	syn
9072	9072	157	0	0	0	0	346	A	G	ts	subst	MT-ATP6	ATPase6	ATP synthase F0 subunit 6	coding	TCA	TCG	Ser(S)	182 out of 227	3	syn
9950	9950	0	0	0	0	78	347	T	C	ts	subst	MT-CO3	COIII	Cytochrome c oxidase subunit III	coding	GTT	GTC	Val(V)	248 out of 261	3	syn
4977	4977	0	0	0	0	79	348	T	C	ts	subst	MT-ND2	ND2	NADH dehydrogenase subunit 2	coding	TTA	CTA	Leu(L)	170 out of 347	1	syn
6455	6455	0	0	62	0	0	349	C	T	ts	subst	MT-CO1	COI	Cytochrome c oxidase subunit I	coding	TTC	TTT	Phe(F)	184 out of 514	3	syn
4561	4561	0	0	0	0	80	350	T	C	ts	subst	MT-ND2	ND2	NADH dehydrogenase subunit 2	coding	GTA	GCA	Val(V)=>Ala(A)	31 out of 347	2	non-syn
16257	16257A	0	0	63	0	0	351	C	A	tv	subst	MT-DLOOP1	D-Loop	Displacement loop	non-coding
11177	11177	0	0	0	0	82	352	C	T	ts	subst	MT-ND4	ND4	NADH dehydrogenase subunit 4	coding	CCA	TCA	Pro(P)=>Ser(S)	140 out of 459	1	non-syn
16292	16292	0	0	0	59	0	353	C	T	ts	subst	MT-DLOOP1	D-Loop	Displacement loop	non-coding
16069	16069	0	0	0	60	0	354	C	T	ts	subst	MT-DLOOP1	D-Loop	Displacement loop	non-coding
2626	2626	0	0	64	0	0	355	T	C	ts	subst	MT-RNR2	16S	16S ribosomal RNA	untranslated
5417	5417	0	0	65	0	0	356	G	A	ts	subst	MT-ND2	ND2	NADH dehydrogenase subunit 2	coding	CAG	CAA	Gln(Q)	316 out of 347	3	syn
11812	11812	0	0	0	61	0	357	A	G	ts	subst	MT-ND4	ND4	NADH dehydrogenase subunit 4	coding	CTA	CTG	Leu(L)	351 out of 459	3	syn
15311	15311	161	0	0	0	0	358	A	G	ts	subst	MT-CYB	Cytb	Cytochrome b	coding	ATT	GTT	Ile(I)=>Val(V)	189 out of 380	1	non-syn
9296	9296	0	0	67	0	0	359	C	T	ts	subst	MT-CO3	COIII	Cytochrome c oxidase subunit III	coding	GGC	GGT	Gly(G)	30 out of 261	3	syn
11084	11084	0	0	68	0	0	360	A	G	ts	subst	MT-ND4	ND4	NADH dehydrogenase subunit 4	coding	ACA	GCA	Thr(T)=>Ala(A)	109 out of 459	1	non-syn
8473	8473	0	0	69	0	0	361	T	C	ts	subst	MT-ATP8	ATPase8	ATP synthase F0 subunit 8	coding	CCT	CCC	Pro(P)	36 out of 69	3	syn
8113	8113A	169	0	0	0	0	362	C	A	tv	subst	MT-CO2	COII	Cytochrome c oxidase subunit II	coding	CCC	CCA	Pro(P)	176 out of 228	3	syn
4958	4958	0	0	73	0	0	363	A	G	ts	subst	MT-ND2	ND2	NADH dehydrogenase subunit 2	coding	ATA	ATG	Met(M)	163 out of 347	3	syn
11947	11947	0	0	0	63	0	364	A	G	ts	subst	MT-ND4	ND4	NADH dehydrogenase subunit 4	coding	ACA	ACG	Thr(T)	396 out of 459	3	syn
12414	12414	0	0	0	65	0	365	T	C	ts	subst	MT-ND5	ND5	NADH dehydrogenase subunit 5	coding	CCT	CCC	Pro(P)	26 out of 604	3	syn
6815	6815	170	0	0	0	0	366	T	C	ts	subst	MT-CO1	COI	Cytochrome c oxidase subunit I	coding	TAT	TAC	Tyr(Y)	304 out of 514	3	syn
5108	5108	0	0	75	0	0	367	T	C	ts	subst	MT-ND2	ND2	NADH dehydrogenase subunit 2	coding	ACT	ACC	Thr(T)	213 out of 347	3	syn
12612	12612	0	0	0	66	0	368	A	G	ts	subst	MT-ND5	ND5	NADH dehydrogenase subunit 5	coding	GTA	GTG	Val(V)	92 out of 604	3	syn
14152	14152	172	0	0	0	0	369	A	G	ts	subst	MT-ND6	ND6	NADH dehydrogenase subunit 6	coding	AAT	AAC	Asn(N)	174 out of 175	3	syn
4386	4386	0	0	78	0	0	371	T	C	ts	subst	MT-TQ	Q	tRNA glutamine	untranslated
11251	11251	0	0	0	68	0	372	A	G	ts	subst	MT-ND4	ND4	NADH dehydrogenase subunit 4	coding	CTA	CTG	Leu(L)	164 out of 459	3	syn
5951	5951	176	0	0	0	0	373	A	G	ts	subst	MT-CO1	COI	Cytochrome c oxidase subunit I	coding	GGA	GGG	Gly(G)	16 out of 514	3	syn
1243	1243	0	0	0	69	0	374	T	C	ts	subst	MT-RNR1	12S	12S ribosomal RNA	untranslated
3197	3197	0	0	0	70	0	375	T	C	ts	subst	MT-RNR2	16S	16S ribosomal RNA	untranslated
4715	4715	0	0	0	0	90	376	A	G	ts	subst	MT-ND2	ND2	NADH dehydrogenase subunit 2	coding	GGA	GGG	Gly(G)	82 out of 347	3	syn
14569	14569	0	0	80	0	0	377	G	A	ts	subst	MT-ND6	ND6	NADH dehydrogenase subunit 6	coding	AGC	AGT	Ser(S)	35 out of 175	3	syn
16140	16140	0	0	81	0	0	378	T	C	ts	subst	MT-DLOOP1	D-Loop	Displacement loop	non-coding
8994	8994	0	0	0	71	0	379	G	A	ts	subst	MT-ATP6	ATPase6	ATP synthase F0 subunit 6	coding	CTG	CTA	Leu(L)	156 out of 227	3	syn
8964	8964	0	0	83	0	0	380	C	T	ts	subst	MT-ATP6	ATPase6	ATP synthase F0 subunit 6	coding	ACC	ACT	Thr(T)	146 out of 227	3	syn
15452	15452A	0	0	0	74	0	381	C	A	tv	subst	MT-CYB	Cytb	Cytochrome b	coding	CTT	ATT	Leu(L)=>Ile(I)	236 out of 380	1	non-syn
3505	3505	0	0	0	75	0	382	A	G	ts	subst	MT-ND1	ND1	NADH Dehydrogenase subunit 1	coding	ACC	GCC	Thr(T)=>Ala(A)	67 out of 318	1	non-syn
4655	4655	0	0	85	0	0	383	G	A	ts	subst	MT-ND2	ND2	NADH dehydrogenase subunit 2	coding	ACG	ACA	Thr(T)	62 out of 347	3	syn
1382	1382C	0	0	87	0	0	384	A	C	tv	subst	MT-RNR1	12S	12S ribosomal RNA	untranslated
16296	16296	0	0	0	77	0	385	C	T	ts	subst	MT-DLOOP1	D-Loop	Displacement loop	non-coding
15928	15928	0	0	0	80	0	386	G	A	ts	subst	MT-TT	T	tRNA threonine	untranslated
14979	14979	0	0	89	0	0	387	T	C	ts	subst	MT-CYB	Cytb	Cytochrome b	coding	ATC	ACC	Ile(I)=>Thr(T)	78 out of 380	2	non-syn
15904	15904	0	0	0	81	0	388	C	T	ts	subst	MT-TT	T	tRNA threonine	untranslated
8563	8563	0	0	91	0	0	389	A	G	ts	subst	MT-ATP8	ATPase8	ATP synthase F0 subunit 8	coding	CCA	CCG	Pro(P)	66 out of 69	3	syn
8563	8563	0	0	91	0	0	389	A	G	ts	subst	MT-ATP6	ATPase6	ATP synthase F0 subunit 6	coding	ACA	GCA	Thr(T)=>Ala(A)	13 out of 227	1	non-syn
12882	12882	0	0	93	0	0	390	C	T	ts	subst	MT-ND5	ND5	NADH dehydrogenase subunit 5	coding	TTC	TTT	Phe(F)	182 out of 604	3	syn
14766	14766	0	0	0	82	0	391	C	T	ts	subst	MT-CYB	Cytb	Cytochrome b	coding	ACT	ATT	Thr(T)=>Ile(I)	7 out of 380	2	non-syn
11674	11674	0	0	0	83	0	392	C	T	ts	subst	MT-ND4	ND4	NADH dehydrogenase subunit 4	coding	ACC	ACT	Thr(T)	305 out of 459	3	syn
11647	11647	0	0	94	0	0	393	C	T	ts	subst	MT-ND4	ND4	NADH dehydrogenase subunit 4	coding	CTC	CTT	Leu(L)	296 out of 459	3	syn
290	290-291del	#N/A	#N/A	#N/A	#N/A	#N/A	#N/A	AA	-	del	indel	MT-DLOOP2	D-Loop	Displacement loop	non-coding	unchecked	unchecked	unchecked	unchecked	unchecked	unchecked
