# Supplementary material for: A Reduced Number of mtSNPs Saturates Mitochondrial DNA Haplotype Diversity of Worldwide Population Groups
Source: PLoS One. 2010 May 3;5(5):e10218. doi: 10.1371/journal.pone.0010218 (PMC2862705; doi:10.1371/journal.pone.0010218)
Supplement: Table S2 — Scores of all the mtSNPs in the different population samples based on H. More details in legend of Table S1. (0.12 MB XLS) [file pone.0010218.s007.xls]

## Sheet: H
POSITION	CHANGE	AFR	AFR-AM	ASI	EUR	HIS	ALL	rCRS	VARIANT	ts-tv-indel	subs-indel	MapLocus	Shorthand	LocusDescription	Coding	rCRS-codon	Changed-codon	aa-change	Codon-inside-gen	Position_within_codon
16519	16519	1	1	1	2	1	1	T	C	ts	subst	MT-DLOOP1	D-Loop	Displacement loop	non-coding
152	152	2	9	9	1	6	2	T	C	ts	subst	MT-DLOOP2	D-Loop	Displacement loop	non-coding
16189	16189	3	4	4	4	12	3	T	C	ts	subst	MT-DLOOP1	D-Loop	Displacement loop	non-coding
16129	16129	6	26	26	13	7	5	G	A	ts	subst	MT-DLOOP1	D-Loop	Displacement loop	non-coding
16311	16311	7	14	14	5	83	4	T	C	ts	subst	MT-DLOOP1	D-Loop	Displacement loop	non-coding
146	146	13	36	36	11	89	6	T	C	ts	subst	MT-DLOOP2	D-Loop	Displacement loop	non-coding
709	709	57	80	80	10	88	8	G	A	ts	subst	MT-RNR1	12S	12S ribosomal RNA	untranslated
195	195	4	152	152	3	0	7	T	C	ts	subst	MT-DLOOP2	D-Loop	Displacement loop	non-coding
16223	16223	25	0	0	17	13	9	C	T	ts	subst	MT-DLOOP1	D-Loop	Displacement loop	non-coding
207	207	28	0	0	16	48	10	G	A	ts	subst	MT-DLOOP2	D-Loop	Displacement loop	non-coding
16362	16362	11	40	40	0	20	11	T	C	ts	subst	MT-DLOOP1	D-Loop	Displacement loop	non-coding
3010	3010	0	0	0	6	9	14	G	A	ts	subst	MT-RNR2	16S	16S ribosomal RNA	untranslated
5460	5460	48	59	59	20	0	12	G	A	ts	subst	MT-ND2	ND2	NADH dehydrogenase subunit 2	coding	GCC	ACC	Ala(A)=>Thr(T)	331 out of 347	1
189	189	19	49	49	29	0	19	A	G	ts	subst	MT-DLOOP2	D-Loop	Displacement loop	non-coding
189	189C	19	49	49	29	0	19	A	C	tv	subst	MT-DLOOP2	D-Loop	Displacement loop	non-coding
150	150	150	21	159	159	0	0	17	C	T	ts	subst	MT-DLOOP2	D-Loop	Displacement loop	non-coding
11914	11914	11914	86	105	105	0	49	13	G	A	ts	subst	MT-ND4	ND4	NADH dehydrogenase subunit 4	coding	ACG	ACA	Thr(T)	385 out of 459	3
15301	15301	15301	133	161	161	0	39	15	G	A	ts	subst	MT-CYB	Cytb	Cytochrome b	coding	TTG	TTA	Leu(L)	185 out of 380	3
73	73	73	129	133	133	8	0	21	A	G	ts	subst	MT-DLOOP2	D-Loop	Displacement loop	non-coding
185	185	185	92	45	45	25	0	26	G	A	ts	subst	MT-DLOOP2	D-Loop	Displacement loop	non-coding
185	185	185T	92	45	45	25	0	26	G	T	tv	subst	MT-DLOOP2	D-Loop	Displacement loop	non-coding
16278	16278	16278	33	21	21	0	0	18	C	T	ts	subst	MT-DLOOP1	D-Loop	Displacement loop	non-coding
16192	16192	16192	23	2	2	0	0	25	C	T	ts	subst	MT-DLOOP1	D-Loop	Displacement loop	non-coding
16172	16172	16172	24	178	178	0	0	16	T	C	ts	subst	MT-DLOOP1	D-Loop	Displacement loop	non-coding
143	143	143	16	3	3	0	0	22	G	A	ts	subst	MT-DLOOP2	D-Loop	Displacement loop	non-coding
16187	16187	16187	34	68	68	0	0	20	C	T	ts	subst	MT-DLOOP1	D-Loop	Displacement loop	non-coding
16298	16298	16298	0	0	0	19	19	23	T	C	ts	subst	MT-DLOOP1	D-Loop	Displacement loop	non-coding
204	204	204	20	102	102	42	0	24	T	C	ts	subst	MT-DLOOP2	D-Loop	Displacement loop	non-coding
16294	16294	16294	67	112	112	26	0	27	C	T	ts	subst	MT-DLOOP1	D-Loop	Displacement loop	non-coding
15043	15043	15043	0	0	0	21	84	29	G	A	ts	subst	MT-CYB	Cytb	Cytochrome b	coding	GGG	GGA	Gly(G)	99 out of 380	3
12007	12007	12007	106	55	55	0	45	31	G	A	ts	subst	MT-ND4	ND4	NADH dehydrogenase subunit 4	coding	TGG	TGA	Trp(W)	416 out of 459	3
12372	12372	12372	0	0	0	47	90	38	G	A	ts	subst	MT-ND5	ND5	NADH dehydrogenase subunit 5	coding	CTG	CTA	Leu(L)	12 out of 604	3
489	489	489	0	0	0	60	30	34	T	C	ts	subst	MT-DLOOP2	D-Loop	Displacement loop	non-coding
10398	10398	10398	0	0	0	62	44	39	A	G	ts	subst	MT-ND3	ND3	NADH dehydrogenase subunit 3	coding	ACC	GCC	Thr(T)=>Ala(A)	114 out of 115	1
5147	5147	5147	132	0	0	59	0	28	G	A	ts	subst	MT-ND2	ND2	NADH dehydrogenase subunit 2	coding	ACG	ACA	Thr(T)	226 out of 347	3
15629	15629	15629	0	46	46	0	11	54	T	C	ts	subst	MT-CYB	Cytb	Cytochrome b	coding	TTA	CTA	Leu(L)	295 out of 380	1
5231	5231	5231	171	32	32	0	0	41	G	A	ts	subst	MT-ND2	ND2	NADH dehydrogenase subunit 2	coding	CTG	CTA	Leu(L)	254 out of 347	3
16126	16126	16126	0	125	125	48	67	36	T	C	ts	subst	MT-DLOOP1	D-Loop	Displacement loop	non-coding
5046	5046	5046	164	92	92	57	0	40	G	A	ts	subst	MT-ND2	ND2	NADH dehydrogenase subunit 2	coding	GTT	ATT	Val(V)=>Met(M)	193 out of 347	1
16293	16293	16293	9	24	24	0	0	42	A	G	ts	subst	MT-DLOOP1	D-Loop	Displacement loop	non-coding
13590	13590	13590	85	123	123	0	79	32	G	A	ts	subst	MT-ND5	ND5	NADH dehydrogenase subunit 5	coding	CTG	CTA	Leu(L)	418 out of 604	3
12705	12705	12705	0	0	0	40	55	33	C	T	ts	subst	MT-ND5	ND5	NADH dehydrogenase subunit 5	coding	ATC	ATT	Ile(I)	123 out of 604	3
198	198	198	10	47	47	0	0	43	C	T	ts	subst	MT-DLOOP2	D-Loop	Displacement loop	non-coding
16209	16209	16209	15	0	0	0	0	35	T	C	ts	subst	MT-DLOOP1	D-Loop	Displacement loop	non-coding
16304	16304	16304	0	0	0	14	0	55	T	C	ts	subst	MT-DLOOP1	D-Loop	Displacement loop	non-coding
16319	16319	16319	0	0	0	0	24	37	G	A	ts	subst	MT-DLOOP1	D-Loop	Displacement loop	non-coding
6221	6221	6221	60	19	19	0	0	50	T	C	ts	subst	MT-CO1	COI	Cytochrome c oxidase subunit I	coding	CCT	CCC	Pro(P)	106 out of 514	3
16309	16309	16309	14	42	42	0	0	48	A	G	ts	subst	MT-DLOOP1	D-Loop	Displacement loop	non-coding
200	200	200	12	27	27	0	0	44	A	G	ts	subst	MT-DLOOP2	D-Loop	Displacement loop	non-coding
16124	16124	16124	22	107	107	0	0	57	T	C	ts	subst	MT-DLOOP1	D-Loop	Displacement loop	non-coding
8206	8206	8206	73	13	13	0	0	45	G	A	ts	subst	MT-CO2	COII	Cytochrome c oxidase subunit II	coding	ATG	ATA	Met(M)	207 out of 228	3
16390	16390	16390	122	15	15	0	0	53	G	A	ts	subst	MT-DLOOP1	D-Loop	Displacement loop	non-coding
182	182	182	103	12	12	0	0	49	C	T	ts	subst	MT-DLOOP2	D-Loop	Displacement loop	non-coding
13650	13650	13650	174	18	18	0	0	60	C	T	ts	subst	MT-ND5	ND5	NADH dehydrogenase subunit 5	coding	CCC	CCT	Pro(P)	438 out of 604	3
3666	3666	3666	29	134	134	0	0	62	G	A	ts	subst	MT-ND1	ND1	NADH Dehydrogenase subunit 1	coding	GGG	GGA	Gly(G)	120 out of 318	3
16264	16264	16264	17	48	48	0	0	51	C	T	ts	subst	MT-DLOOP1	D-Loop	Displacement loop	non-coding
1811	1811	1811	0	0	0	15	43	58	A	G	ts	subst	MT-RNR2	16S	16S ribosomal RNA	untranslated
15930	15930	15930	31	0	0	0	16	59	G	A	ts	subst	MT-TT	T	tRNA threonine	untranslated
8701	8701	8701	0	0	0	0	28	83	A	G	ts	subst	MT-ATP6	ATPase6	ATP synthase F0 subunit 6	coding	ACC	GCC	Thr(T)=>Ala(A)	59 out of 227	1
3918	3918	3918	51	39	39	0	0	66	G	A	ts	subst	MT-ND1	ND1	NADH Dehydrogenase subunit 1	coding	GAG	GAA	Glu(E)	204 out of 318	3
8027	8027	8027	118	0	0	0	8	52	G	A	ts	subst	MT-CO2	COII	Cytochrome c oxidase subunit II	coding	GCC	ACC	Ala(A)=>Thr(T)	148 out of 228	1
15944	15944	15944del	79	11	11	0	0	46	T	-	del	indel	MT-TT	T	tRNA threonine	untranslated	unchecked	unchecked	unchecked	unchecked	unchecked
14798	14798	14798	0	0	0	12	80	56	T	C	ts	subst	MT-CYB	Cytb	Cytochrome b	coding	TTC	CTC	Phe(F)=>Leu(L)	18 out of 380	1
14212	14212	38	75	75	0	0	68	T	C	ts	subst	MT-ND6	ND6	NADH dehydrogenase subunit 6	coding	GTA	GTG	Val(V)	154 out of 175	3
14178	14178	43	139	139	0	0	80	T	C	ts	subst	MT-ND6	ND6	NADH dehydrogenase subunit 6	coding	ATT	GTT	Ile(I)=>Val(V)	166 out of 175	1
16320	16320	26	79	79	0	0	61	C	T	ts	subst	MT-DLOOP1	D-Loop	Displacement loop	non-coding
4883	4883	0	0	0	0	31	89	C	T	ts	subst	MT-ND2	ND2	NADH dehydrogenase subunit 2	coding	CCC	CCT	Pro(P)	138 out of 347	3
4104	4104	63	82	82	0	0	82	A	G	ts	subst	MT-ND1	ND1	NADH Dehydrogenase subunit 1	coding	CTA	CTG	Leu(L)	266 out of 318	3
5442	5442	40	122	122	0	0	74	T	C	ts	subst	MT-ND2	ND2	NADH dehydrogenase subunit 2	coding	TTC	CTC	Phe(F)=>Leu(L)	325 out of 347	1
2885	2885	30	148	148	0	0	63	T	C	ts	subst	MT-RNR2	16S	16S ribosomal RNA	untranslated
14566	14566	136	8	8	0	0	47	A	G	ts	subst	MT-ND6	ND6	NADH dehydrogenase subunit 6	coding	GGT	GGC	Gly(G)	36 out of 175	3
13105	13105	46	85	85	0	0	73	A	G	ts	subst	MT-ND5	ND5	NADH dehydrogenase subunit 5	coding	ATC	GTC	Ile(I)=>Val(V)	257 out of 604	1
769	769	39	103	103	0	0	71	G	A	ts	subst	MT-RNR1	12S	12S ribosomal RNA	untranslated
16148	16148	36	76	76	0	0	64	C	T	ts	subst	MT-DLOOP1	D-Loop	Displacement loop	non-coding
8566	8566	55	81	81	0	0	78	A	G	ts	subst	MT-ATP8	ATPase8	ATP synthase F0 subunit 8	coding	CAA	CAG	Gln(Q)	67 out of 69	3
8566	8566	55	81	81	0	0	78	A	G	ts	subst	MT-ATP6	ATPase6	ATP synthase F0 subunit 6	coding	ATC	GTC	Ile(I)=>Val(V)	14 out of 227	1
12720	12720	61	84	84	0	0	84	A	G	ts	subst	MT-ND5	ND5	NADH dehydrogenase subunit 5	coding	ATA	ATG	Met(M)	128 out of 604	3
1018	1018	109	129	129	0	0	120	G	A	ts	subst	MT-RNR1	12S	12S ribosomal RNA	untranslated
13928	13928C	52	0	0	0	0	65	G	C	tv	subst	MT-ND5	ND5	NADH dehydrogenase subunit 5	coding	AGC	ACC	Ser(S)=>Thr(T)	531 out of 604	2
16327	16327	16327	65	0	0	0	58	98	C	T	ts	subst	MT-DLOOP1	D-Loop	Displacement loop	non-coding
16355	16355	16355	54	101	101	0	0	81	C	T	ts	subst	MT-DLOOP1	D-Loop	Displacement loop	non-coding
9755	9755	9755	107	140	140	0	0	122	G	A	ts	subst	MT-CO3	COIII	Cytochrome c oxidase subunit III	coding	GAG	GAA	Glu(E)	183 out of 261	3
15824	15824	15824	110	35	35	0	0	92	A	G	ts	subst	MT-CYB	Cytb	Cytochrome b	coding	ACA	GCA	Thr(T)=>Ala(A)	360 out of 380	1
247	247	247	47	73	73	0	0	70	G	A	ts	subst	MT-DLOOP2	D-Loop	Displacement loop	non-coding
9042	9042	9042	58	53	53	0	0	76	C	T	ts	subst	MT-ATP6	ATPase6	ATP synthase F0 subunit 6	coding	CAC	CAT	His(H)	172 out of 227	3
14308	14308	14308	142	155	155	0	0	150	T	C	ts	subst	MT-ND6	ND6	NADH dehydrogenase subunit 6	coding	GGA	GGG	Gly(G)	122 out of 175	3
3516	3516	3516A	114	70	70	0	0	104	C	A	tv	subst	MT-ND1	ND1	NADH Dehydrogenase subunit 1	coding	CTC	CTA	Leu(L)	70 out of 318	3
10810	10810	10810	42	166	166	0	0	88	T	C	ts	subst	MT-ND4	ND4	NADH dehydrogenase subunit 4	coding	CTT	CTC	Leu(L)	17 out of 459	3
16111	16111	16111	0	0	0	0	3	136	C	T	ts	subst	MT-DLOOP1	D-Loop	Displacement loop	non-coding
10550	10550	10550	0	0	0	31	51	85	A	G	ts	subst	MT-ND4L	ND4L	NADH dehydrogenase subunit 4L	coding	ATA	ATG	Met(M)	27 out of 99	3
15784	15784	15784	32	142	142	0	0	69	T	C	ts	subst	MT-CYB	Cytb	Cytochrome b	coding	CCT	CCC	Pro(P)	346 out of 380	3
93	93	93	69	106	106	0	0	91	A	G	ts	subst	MT-DLOOP2	D-Loop	Displacement loop	non-coding
263	263	263	178	0	0	0	33	169	A	G	ts	subst	MT-DLOOP2	D-Loop	Displacement loop	non-coding
7146	7146	7146	100	100	100	0	0	105	A	G	ts	subst	MT-CO1	COI	Cytochrome c oxidase subunit I	coding	ACT	GCT	Thr(T)=>Ala(A)	415 out of 514	1
7521	7521	7521	53	136	136	0	0	87	G	A	ts	subst	MT-TD	D	tRNA aspartic acid	untranslated
16168	16168	16168	80	25	25	0	0	75	C	T	ts	subst	MT-DLOOP1	D-Loop	Displacement loop	non-coding
11002	11002	11002	44	128	128	0	0	79	A	G	ts	subst	MT-ND4	ND4	NADH dehydrogenase subunit 4	coding	CAA	CAG	Gln(Q)	81 out of 459	3
8584	8584	8584	0	0	0	0	47	67	G	A	ts	subst	MT-ATP6	ATPase6	ATP synthase F0 subunit 6	coding	GCA	ACA	Ala(A)=>Thr(T)	20 out of 227	1
14560	14560	14560	87	77	77	0	0	94	G	A	ts	subst	MT-ND6	ND6	NADH dehydrogenase subunit 6	coding	GTC	GTT	Val(V)	38 out of 175	3
13506	13506	13506	84	170	170	0	0	118	C	T	ts	subst	MT-ND5	ND5	NADH dehydrogenase subunit 5	coding	TAC	TAT	Tyr(Y)	390 out of 604	3
8468	8468	8468	148	72	72	0	0	129	C	T	ts	subst	MT-ATP8	ATPase8	ATP synthase F0 subunit 8	coding	CTA	TTA	Leu(L)	35 out of 69	1
10086	10086	10086	97	34	34	0	0	90	A	G	ts	subst	MT-ND3	ND3	NADH dehydrogenase subunit 3	coding	AAC	GAC	Asn(N)=>Asp(D)	10 out of 115	1
10589	10589	10589	170	23	23	0	0	106	G	A	ts	subst	MT-ND4L	ND4L	NADH dehydrogenase subunit 4L	coding	CTG	CTA	Leu(L)	40 out of 99	3
14668	14668	14668	0	0	0	0	81	101	C	T	ts	subst	MT-ND6	ND6	NADH dehydrogenase subunit 6	coding	ATG	ATA	Met(M)	2 out of 175	3
8428	8428	8428	151	44	44	0	0	117	C	T	ts	subst	MT-ATP8	ATPase8	ATP synthase F0 subunit 8	coding	TTC	TTT	Phe(F)	21 out of 69	3
9347	9347	9347	160	22	22	0	0	95	A	G	ts	subst	MT-CO3	COIII	Cytochrome c oxidase subunit III	coding	CTA	CTG	Leu(L)	47 out of 261	3
2758	2758	2758	83	141	141	0	0	107	G	A	ts	subst	MT-RNR2	16S	16S ribosomal RNA	untranslated
10915	10915	10915	70	175	175	0	0	111	T	C	ts	subst	MT-ND4	ND4	NADH dehydrogenase subunit 4	coding	TGT	TGC	Cys(C)	52 out of 459	3
8251	8251	8251	113	0	0	38	0	125	G	A	ts	subst	MT-CO2	COII	Cytochrome c oxidase subunit II	coding	GGG	GGA	Gly(G)	222 out of 228	3
5773	5773	5773	149	113	113	0	0	141	G	A	ts	subst	MT-TC	C	tRNA cysteine	untranslated
7256	7256	7256	82	157	157	0	0	113	C	T	ts	subst	MT-CO1	COI	Cytochrome c oxidase subunit I	coding	AAC	AAT	Asn(N)	451 out of 514	3
16230	16230	16230	116	119	119	0	0	123	A	G	ts	subst	MT-DLOOP1	D-Loop	Displacement loop	non-coding
3450	3450	3450	123	97	97	0	0	121	C	T	ts	subst	MT-ND1	ND1	NADH Dehydrogenase subunit 1	coding	CCC	CCT	Pro(P)	48 out of 318	3
8655	8655	8655	94	99	99	0	0	103	C	T	ts	subst	MT-ATP6	ATPase6	ATP synthase F0 subunit 6	coding	ATC	ATT	Ile(I)	43 out of 227	3
2352	2352	2352	45	87	87	0	0	72	T	C	ts	subst	MT-RNR2	16S	16S ribosomal RNA	untranslated
3594	3594	3594	72	135	135	0	0	97	C	T	ts	subst	MT-ND1	ND1	NADH Dehydrogenase subunit 1	coding	GTC	GTT	Val(V)	96 out of 318	3
5178	5178	5178A	0	0	0	0	22	100	C	A	tv	subst	MT-ND2	ND2	NADH dehydrogenase subunit 2	coding	CTA	ATA	Leu(L)=>Met(M)	237 out of 347	1
14769	14769	14769	88	160	160	0	0	119	A	G	ts	subst	MT-CYB	Cytb	Cytochrome b	coding	AAC	AGC	Asn(N)=>Ser(S)	8 out of 380	2
16270	16270	16270	112	146	146	0	0	132	C	T	ts	subst	MT-DLOOP1	D-Loop	Displacement loop	non-coding
7389	7389	7389	144	110	110	0	0	139	T	C	ts	subst	MT-CO1	COI	Cytochrome c oxidase subunit I	coding	TAT	CAT	Tyr(Y)=>His(H)	496 out of 514	1
12693	12693	12693	159	95	95	0	0	147	A	G	ts	subst	MT-ND5	ND5	NADH dehydrogenase subunit 5	coding	AAA	AAG	Lys(K)	119 out of 604	3
11176	11176	11176	111	172	172	0	0	138	G	A	ts	subst	MT-ND4	ND4	NADH dehydrogenase subunit 4	coding	CAG	CAA	Gln(Q)	139 out of 459	3
4586	4586	4586	119	91	91	0	0	116	T	C	ts	subst	MT-ND2	ND2	NADH dehydrogenase subunit 2	coding	GCT	GCC	Ala(A)	39 out of 347	3
11944	11944	11944	74	181	181	0	0	131	T	C	ts	subst	MT-ND4	ND4	NADH dehydrogenase subunit 4	coding	CTT	CTC	Leu(L)	395 out of 459	3
10664	10664	10664	152	132	132	0	0	148	C	T	ts	subst	MT-ND4L	ND4L	NADH dehydrogenase subunit 4L	coding	GTC	GTT	Val(V)	65 out of 99	3
3693	3693	3693	153	154	154	0	0	154	G	A	ts	subst	MT-ND1	ND1	NADH Dehydrogenase subunit 1	coding	CTG	CTA	Leu(L)	129 out of 318	3
4248	4248	4248	0	0	0	0	50	108	T	C	ts	subst	MT-ND1	ND1	NADH Dehydrogenase subunit 1	coding	ATT	ATC	Ile(I)	314 out of 318	3
16188	16188	16188G	49	108	108	0	0	77	C	G	tv	subst	MT-DLOOP1	D-Loop	Displacement loop	non-coding
15431	15431	15431	138	88	88	0	0	133	G	A	ts	subst	MT-CYB	Cytb	Cytochrome b	coding	GCC	ACC	Ala(A)=>Thr(T)	229 out of 380	1
7055	7055	7055	166	176	176	0	0	175	A	G	ts	subst	MT-CO1	COI	Cytochrome c oxidase subunit I	coding	GGA	GGG	Gly(G)	384 out of 514	3
13914	13914	13914A	76	89	89	0	0	93	C	A	tv	subst	MT-ND5	ND5	NADH dehydrogenase subunit 5	coding	CTC	CTA	Leu(L)	526 out of 604	3
16286	16286	16286	0	7	7	0	0	187	C	T	ts	subst	MT-DLOOP1	D-Loop	Displacement loop	non-coding
10688	10688	10688	162	38	38	0	0	124	G	A	ts	subst	MT-ND4L	ND4L	NADH dehydrogenase subunit 4L	coding	GTG	GTA	Val(V)	73 out of 99	3
1438	1438	1438	102	118	118	0	0	112	A	G	ts	subst	MT-RNR1	12S	12S ribosomal RNA	untranslated
9221	9221	9221	165	37	37	0	0	126	A	G	ts	subst	MT-CO3	COIII	Cytochrome c oxidase subunit III	coding	TCA	TCG	Ser(S)	5 out of 261	3
12236	12236	12236	99	65	65	0	0	96	G	A	ts	subst	MT-TS2	S(AGY)	tRNA serine2	untranslated
13276	13276	13276	78	111	111	0	0	99	A	G	ts	subst	MT-ND5	ND5	NADH dehydrogenase subunit 5	coding	ATA	GTA	Met(M)=>Val(V)	314 out of 604	1
9540	9540	9540	0	0	0	0	40	179	T	C	ts	subst	MT-CO3	COIII	Cytochrome c oxidase subunit III	coding	TTA	CTA	Leu(L)	112 out of 261	1
3480	3480	3480	0	0	0	49	38	142	A	G	ts	subst	MT-ND1	ND1	NADH Dehydrogenase subunit 1	coding	AAA	AAG	Lys(K)	58 out of 318	3
7771	7771	7771	141	124	124	0	0	144	A	G	ts	subst	MT-CO2	COII	Cytochrome c oxidase subunit II	coding	GAA	GAG	Glu(E)	62 out of 228	3
10373	10373	10373	154	171	171	0	0	162	G	A	ts	subst	MT-ND3	ND3	NADH dehydrogenase subunit 3	coding	GAG	GAA	Glu(E)	105 out of 115	3
2789	2789	2789	173	115	115	0	0	165	C	T	ts	subst	MT-RNR2	16S	16S ribosomal RNA	untranslated
64	64	64	0	0	0	0	2	114	C	T	ts	subst	MT-DLOOP2	D-Loop	Displacement loop	non-coding
1048	1048	1048	156	149	149	0	0	155	C	T	ts	subst	MT-RNR1	12S	12S ribosomal RNA	untranslated
15217	15217	15217	126	64	64	0	0	109	G	A	ts	subst	MT-CYB	Cytb	Cytochrome b	coding	GGG	GGA	Gly(G)	157 out of 380	3
6185	6185	6185	177	138	138	0	0	172	T	C	ts	subst	MT-CO1	COI	Cytochrome c oxidase subunit I	coding	TTT	TTC	Phe(F)	94 out of 514	3
14905	14905	14905	0	114	114	61	0	167	G	A	ts	subst	MT-CYB	Cytb	Cytochrome b	coding	ATG	ATA	Met(M)	53 out of 380	3
10115	10115	10115	146	150	150	0	0	152	T	C	ts	subst	MT-ND3	ND3	NADH dehydrogenase subunit 3	coding	ATT	ATC	Ile(I)	19 out of 115	3
16217	16217	16217	0	0	0	0	74	156	T	C	ts	subst	MT-DLOOP1	D-Loop	Displacement loop	non-coding
5096	5096	5096	158	120	120	0	0	151	T	C	ts	subst	MT-ND2	ND2	NADH dehydrogenase subunit 2	coding	ATT	ATC	Met(M)=>Ile(I)	209 out of 347	3
10819	10819	10819	169	158	158	0	0	170	A	G	ts	subst	MT-ND4	ND4	NADH dehydrogenase subunit 4	coding	AAA	AAG	Lys(K)	20 out of 459	3
9449	9449	9449	41	168	168	0	0	86	C	T	ts	subst	MT-CO3	COIII	Cytochrome c oxidase subunit III	coding	TAC	TAT	Tyr(Y)	81 out of 261	3
825	825	825A	150	41	41	0	0	115	T	A	tv	subst	MT-RNR1	12S	12S ribosomal RNA	untranslated
9055	9055	9055	0	0	0	64	41	173	G	A	ts	subst	MT-ATP6	ATPase6	ATP synthase F0 subunit 6	coding	GCC	ACC	Ala(A)=>Thr(T)	177 out of 227	1
15136	15136	15136	91	180	180	0	0	140	C	T	ts	subst	MT-CYB	Cytb	Cytochrome b	coding	GGC	GGT	Gly(G)	130 out of 380	3
1888	1888	1888	0	0	0	73	17	137	G	A	ts	subst	MT-RNR2	16S	16S ribosomal RNA	untranslated
2416	2416	2416	145	74	74	0	0	128	T	C	ts	subst	MT-RNR2	16S	16S ribosomal RNA	untranslated
13803	13803	13803	77	179	179	0	0	130	A	G	ts	subst	MT-ND5	ND5	NADH dehydrogenase subunit 5	coding	ACA	ACG	Thr(T)	489 out of 604	3
236	236	236	135	163	163	0	0	149	T	C	ts	subst	MT-DLOOP2	D-Loop	Displacement loop	non-coding
12519	12519	12519	115	52	52	0	0	102	T	C	ts	subst	MT-ND5	ND5	NADH dehydrogenase subunit 5	coding	GTT	GTC	Val(V)	61 out of 604	3
5603	5603	5603	128	127	127	0	0	134	C	T	ts	subst	MT-TA	A	tRNA alanine	untranslated
8414	8414	8414	0	0	0	0	91	182	C	T	ts	subst	MT-ATP8	ATPase8	ATP synthase F0 subunit 8	coding	CTC	TTC	Leu(L)=>Phe(F)	17 out of 69	1
7175	7175	7175	134	96	96	0	0	127	T	C	ts	subst	MT-CO1	COI	Cytochrome c oxidase subunit I	coding	ACT	ACC	Thr(T)	424 out of 514	3
663	663	663	0	0	0	0	23	168	A	G	ts	subst	MT-RNR1	12S	12S ribosomal RNA	untranslated
11467	11467	11467	0	0	0	39	27	110	A	G	ts	subst	MT-ND4	ND4	NADH dehydrogenase subunit 4	coding	TTA	TTG	Leu(L)	236 out of 459	3
4312	4312	4312	172	86	86	0	0	153	C	T	ts	subst	MT-TI	I	tRNA isoleucine	untranslated
235	235	235	0	0	0	0	54	158	A	G	ts	subst	MT-DLOOP2	D-Loop	Displacement loop	non-coding
7915	7915	7915	0	17	17	0	0	193	C	T	ts	subst	MT-CO2	COII	Cytochrome c oxidase subunit II	coding	TAC	TAT	Tyr(Y)	110 out of 228	3
7274	7274	7274	161	156	156	0	0	161	C	T	ts	subst	MT-CO1	COI	Cytochrome c oxidase subunit I	coding	GGC	GGT	Gly(G)	457 out of 514	3
16290	16290	16290	0	0	0	0	29	146	C	T	ts	subst	MT-DLOOP1	D-Loop	Displacement loop	non-coding
10400	10400	10400	0	0	0	0	82	176	C	T	ts	subst	MT-ND3	ND3	NADH dehydrogenase subunit 3	coding	ACC	ACT	Thr(T)	114 out of 115	3
14167	14167	14167	0	0	0	51	71	166	C	T	ts	subst	MT-ND6	ND6	NADH dehydrogenase subunit 6	coding	GAG	GAA	Glu(E)	169 out of 175	3
12308	12308	12308	0	0	0	52	34	143	A	G	ts	subst	MT-TL2	L(CUN)	tRNA leucine2	untranslated
1736	1736	1736	0	0	0	0	36	164	A	G	ts	subst	MT-RNR2	16S	16S ribosomal RNA	untranslated
9818	9818	9818	176	182	182	0	0	181	C	T	ts	subst	MT-CO3	COIII	Cytochrome c oxidase subunit III	coding	CAC	CAT	His(H)	204 out of 261	3
11641	11641	11641	105	167	167	0	0	135	A	G	ts	subst	MT-ND4	ND4	NADH dehydrogenase subunit 4	coding	ATA	ATG	Met(M)	294 out of 459	3
8794	8794	8794	0	0	0	0	64	163	C	T	ts	subst	MT-ATP6	ATPase6	ATP synthase F0 subunit 6	coding	CAC	TAC	His(H)=>Tyr(Y)	90 out of 227	1
9698	9698	9698	0	0	0	78	86	185	T	C	ts	subst	MT-CO3	COIII	Cytochrome c oxidase subunit III	coding	CTT	CTC	Leu(L)	164 out of 261	3
4824	4824	4824	0	0	0	0	62	157	A	G	ts	subst	MT-ND2	ND2	NADH dehydrogenase subunit 2	coding	ACC	GCC	Thr(T)=>Ala(A)	119 out of 347	1
6308	6308	6308	0	0	0	0	5	180	C	T	ts	subst	MT-CO1	COI	Cytochrome c oxidase subunit I	coding	AAC	AAT	Asn(N)	135 out of 514	3
227	227	227	0	0	0	7	0	190	A	G	ts	subst	MT-DLOOP2	D-Loop	Displacement loop	non-coding
10873	10873	10873	0	0	0	0	32	159	T	C	ts	subst	MT-ND4	ND4	NADH dehydrogenase subunit 4	coding	CCT	CCC	Pro(P)	38 out of 459	3
13789	13789	13789	179	62	62	0	0	174	T	C	ts	subst	MT-ND5	ND5	NADH dehydrogenase subunit 5	coding	TAC	CAC	Tyr(Y)=>His(H)	485 out of 604	1
249	249	249del	0	0	0	0	87	186	A	-	del	indel	MT-DLOOP2	D-Loop	Displacement loop	non-coding	unchecked	unchecked	unchecked	unchecked	unchecked
16093	16093	16093	5	0	0	0	0	177	T	C	ts	subst	MT-DLOOP1	D-Loop	Displacement loop	non-coding
11299	11299	11299	0	0	0	44	57	145	T	C	ts	subst	MT-ND4	ND4	NADH dehydrogenase subunit 4	coding	ACT	ACC	Thr(T)	180 out of 459	3
14783	14783	14783	0	0	0	0	37	171	T	C	ts	subst	MT-CYB	Cytb	Cytochrome b	coding	TTA	CTA	Leu(L)	13 out of 380	1
16224	16224	16224	0	0	0	63	72	178	T	C	ts	subst	MT-DLOOP1	D-Loop	Displacement loop	non-coding
11314	11314	11314	0	0	0	0	4	160	A	G	ts	subst	MT-ND4	ND4	NADH dehydrogenase subunit 4	coding	GAA	GAG	Glu(E)	185 out of 459	3
8020	8020	8020	0	0	0	0	0	207	G	A	ts	subst	MT-CO2	COII	Cytochrome c oxidase subunit II	coding	CCG	CCA	Pro(P)	145 out of 228	3
731	731	731	0	6	6	0	0	184	A	G	ts	subst	MT-RNR1	12S	12S ribosomal RNA	untranslated
194	194	194	0	0	0	0	0	209	C	T	ts	subst	MT-DLOOP2	D-Loop	Displacement loop	non-coding
14869	14869	14869	0	16	16	0	0	192	G	A	ts	subst	MT-CYB	Cytb	Cytochrome b	coding	CTG	CTA	Leu(L)	41 out of 380	3
10410	10410	10410	0	0	0	0	0	243	T	C	ts	subst	MT-TR	R	tRNA arginine	untranslated
151	151	151	8	0	0	0	0	188	C	T	ts	subst	MT-DLOOP2	D-Loop	Displacement loop	non-coding
9545	9545	9545	0	0	0	0	14	196	A	G	ts	subst	MT-CO3	COIII	Cytochrome c oxidase subunit III	coding	GGA	GGG	Gly(G)	113 out of 261	3
228	228	228	0	0	0	27	0	204	G	A	ts	subst	MT-DLOOP2	D-Loop	Displacement loop	non-coding
13980	13980	13980	0	10	10	0	0	189	G	A	ts	subst	MT-ND5	ND5	NADH dehydrogenase subunit 5	coding	CTG	CTA	Leu(L)	548 out of 604	3
15244	15244	15244	0	5	5	0	0	183	A	G	ts	subst	MT-CYB	Cytb	Cytochrome b	coding	GGA	GGG	Gly(G)	166 out of 380	3
153	153	153	0	0	0	0	10	194	A	G	ts	subst	MT-DLOOP2	D-Loop	Displacement loop	non-coding
11536	11536	11536	0	0	0	0	0	259	C	T	ts	subst	MT-ND4	ND4	NADH dehydrogenase subunit 4	coding	TAC	TAT	Tyr(Y)	259 out of 459	3
95	95	95C	18	0	0	0	0	195	A	C	tv	subst	MT-DLOOP2	D-Loop	Displacement loop	non-coding
199	199	199	0	0	0	0	0	197	T	C	ts	subst	MT-DLOOP2	D-Loop	Displacement loop	non-coding
493	493	493	0	0	0	0	15	199	A	G	ts	subst	MT-DLOOP2	D-Loop	Displacement loop	non-coding
11719	11719	11719	0	0	0	32	0	218	G	A	ts	subst	MT-ND4	ND4	NADH dehydrogenase subunit 4	coding	GGG	GGA	Gly(G)	320 out of 459	3
12454	12454	12454	0	0	0	0	26	255	G	A	ts	subst	MT-ND5	ND5	NADH dehydrogenase subunit 5	coding	GTC	ATC	Val(V)=>Ile(I)	40 out of 604	1
16234	16234	16234	27	0	0	0	0	201	C	T	ts	subst	MT-DLOOP1	D-Loop	Displacement loop	non-coding
5495	5495	5495	0	0	0	43	0	320	T	C	ts	subst	MT-ND2	ND2	NADH dehydrogenase subunit 2	coding	TTT	TTC	Phe(F)	342 out of 347	3
16261	16261	16261	0	0	0	0	0	351	C	T	ts	subst	MT-DLOOP1	D-Loop	Displacement loop	non-coding
4216	4216	4216	0	0	0	23	0	202	T	C	ts	subst	MT-ND1	ND1	NADH Dehydrogenase subunit 1	coding	TAT	CAT	Tyr(Y)=>His(H)	304 out of 318	1
13708	13708	13708	0	0	0	9	0	191	G	A	ts	subst	MT-ND5	ND5	NADH dehydrogenase subunit 5	coding	GCA	ACA	Ala(A)=>Thr(T)	458 out of 604	1
72	72	72	0	0	0	22	0	200	T	C	ts	subst	MT-DLOOP2	D-Loop	Displacement loop	non-coding
9554	9554	9554	0	43	43	0	0	226	G	A	ts	subst	MT-CO3	COIII	Cytochrome c oxidase subunit III	coding	TGG	TGA	Trp(W)	116 out of 261	3
8697	8697	8697	0	0	0	24	0	203	G	A	ts	subst	MT-ATP6	ATPase6	ATP synthase F0 subunit 6	coding	ATG	ATA	Met(M)	57 out of 227	3
13880	13880	13880A	0	71	71	0	0	250	C	A	tv	subst	MT-ND5	ND5	NADH dehydrogenase subunit 5	coding	TCC	TAC	Ser(S)=>Tyr(Y)	515 out of 604	2
11017	11017	11017	0	0	0	0	0	206	T	C	ts	subst	MT-ND4	ND4	NADH dehydrogenase subunit 4	coding	AGT	AGC	Ser(S)	86 out of 459	3
12810	12810	12810	35	0	0	0	0	208	A	G	ts	subst	MT-ND5	ND5	NADH dehydrogenase subunit 5	coding	TGA	TGG	Trp(W)	158 out of 604	3
930	930	930	0	0	0	18	0	198	G	A	ts	subst	MT-RNR1	12S	12S ribosomal RNA	untranslated
5285	5285	5285	0	50	50	0	0	232	A	G	ts	subst	MT-ND2	ND2	NADH dehydrogenase subunit 2	coding	AAA	AAG	Lys(K)	272 out of 347	3
4158	4158	4158	0	29	29	0	0	217	A	G	ts	subst	MT-ND1	ND1	NADH Dehydrogenase subunit 1	coding	CAA	CAG	Gln(Q)	284 out of 318	3
2332	2332	2332	0	60	60	0	0	241	C	T	ts	subst	MT-RNR2	16S	16S ribosomal RNA	untranslated
2706	2706	2706	0	0	0	45	0	324	A	G	ts	subst	MT-RNR2	16S	16S ribosomal RNA	untranslated
12771	12771	12771	0	0	0	0	0	260	G	A	ts	subst	MT-ND5	ND5	NADH dehydrogenase subunit 5	coding	GAG	GAA	Glu(E)	145 out of 604	3
3206	3206	3206	0	0	0	0	0	290	C	T	ts	subst	MT-RNR2	16S	16S ribosomal RNA	untranslated
15514	15514	15514	37	0	0	0	0	211	T	C	ts	subst	MT-CYB	Cytb	Cytochrome b	coding	TAT	TAC	Tyr(Y)	256 out of 380	3
498	498	498del	59	0	0	0	0	223	C	-	del	indel	MT-DLOOP2	D-Loop	Displacement loop	non-coding	unchecked	unchecked	unchecked	unchecked	unchecked
7424	7424	7424	56	0	0	0	0	222	A	G	ts	subst	MT-CO1	COI	Cytochrome c oxidase subunit I	coding	GAA	GAG	Glu(E)	507 out of 514	3
1442	1442	1442	0	61	61	0	0	242	G	A	ts	subst	MT-RNR1	12S	12S ribosomal RNA	untranslated
15670	15670	15670	62	0	0	0	0	225	T	C	ts	subst	MT-CYB	Cytb	Cytochrome b	coding	CAT	CAC	His(H)	308 out of 380	3
710	710	710	0	93	93	0	0	265	T	C	ts	subst	MT-RNR1	12S	12S ribosomal RNA	untranslated
16399	16399	16399	90	0	0	0	0	273	A	G	ts	subst	MT-DLOOP1	D-Loop	Displacement loop	non-coding
7867	7867	7867	0	66	66	0	0	247	C	T	ts	subst	MT-CO2	COII	Cytochrome c oxidase subunit II	coding	TCC	TCT	Ser(S)	94 out of 228	3
13485	13485	13485	71	0	0	0	0	235	A	G	ts	subst	MT-ND5	ND5	NADH dehydrogenase subunit 5	coding	ATA	ATG	Met(M)	383 out of 604	3
4833	4833	4833	0	0	0	0	0	381	A	G	ts	subst	MT-ND2	ND2	NADH dehydrogenase subunit 2	coding	ACC	GCC	Thr(T)=>Ala(A)	122 out of 347	1
3547	3547	3547	0	0	0	0	42	282	A	G	ts	subst	MT-ND1	ND1	NADH Dehydrogenase subunit 1	coding	ATC	GTC	Ile(I)=>Val(V)	81 out of 318	1
6392	6392	6392	0	0	0	0	0	341	T	C	ts	subst	MT-CO1	COI	Cytochrome c oxidase subunit I	coding	AAT	AAC	Asn(N)	163 out of 514	3
2245	2245	2245	104	0	0	0	0	286	A	G	ts	subst	MT-RNR2	16S	16S ribosomal RNA	untranslated
12669	12669	12669	0	0	0	34	0	240	C	T	ts	subst	MT-ND5	ND5	NADH dehydrogenase subunit 5	coding	GAC	GAT	Asp(D)	111 out of 604	3
14000	14000	14000A	66	0	0	0	0	228	T	A	tv	subst	MT-ND5	ND5	NADH dehydrogenase subunit 5	coding	CTA	CAA	Leu(L)=>Gln(Q)	555 out of 604	2
8152	8152	8152	98	0	0	0	0	279	G	A	ts	subst	MT-CO2	COII	Cytochrome c oxidase subunit II	coding	CCG	CCA	Pro(P)	189 out of 228	3
5027	5027	5027	0	151	151	0	0	299	C	T	ts	subst	MT-ND2	ND2	NADH dehydrogenase subunit 2	coding	CAC	CAT	His(H)	186 out of 347	3
6473	6473	6473	0	0	0	0	65	321	C	T	ts	subst	MT-CO1	COI	Cytochrome c oxidase subunit I	coding	ATC	ATT	Ile(I)	190 out of 514	3
12406	12406	12406	0	0	0	0	0	213	G	A	ts	subst	MT-ND5	ND5	NADH dehydrogenase subunit 5	coding	GTT	ATT	Val(V)=>Ile(I)	24 out of 604	1
5331	5331	5331A	0	69	69	0	0	249	C	A	tv	subst	MT-ND2	ND2	NADH dehydrogenase subunit 2	coding	CTT	ATT	Leu(L)=>Met(M)	288 out of 347	1
6026	6026	6026	0	67	67	0	0	248	G	A	ts	subst	MT-CO1	COI	Cytochrome c oxidase subunit I	coding	CTG	CTA	Leu(L)	41 out of 514	3
2092	2092	2092	0	0	0	0	25	254	C	T	ts	subst	MT-RNR2	16S	16S ribosomal RNA	untranslated
10816	10816	10816	0	57	57	0	0	238	A	G	ts	subst	MT-ND4	ND4	NADH dehydrogenase subunit 4	coding	AAA	AAG	Lys(K)	19 out of 459	3
5036	5036	5036	0	56	56	0	0	237	A	G	ts	subst	MT-ND2	ND2	NADH dehydrogenase subunit 2	coding	TGA	TGG	Trp(W)	189 out of 347	3
2000	2000	2000	0	153	153	0	0	301	C	T	ts	subst	MT-RNR2	16S	16S ribosomal RNA	untranslated
6548	6548	6548	0	131	131	0	0	285	C	T	ts	subst	MT-CO1	COI	Cytochrome c oxidase subunit I	coding	CTC	CTT	Leu(L)	215 out of 514	3
12358	12358	12358	0	0	0	0	0	261	A	G	ts	subst	MT-ND5	ND5	NADH dehydrogenase subunit 5	coding	ACC	GCC	Thr(T)=>Ala(A)	8 out of 604	1
6071	6071	6071	93	0	0	0	0	274	T	C	ts	subst	MT-CO1	COI	Cytochrome c oxidase subunit I	coding	GTT	GTC	Val(V)	56 out of 514	3
16114	16114	16114A	0	63	63	0	0	244	C	A	tv	subst	MT-DLOOP1	D-Loop	Displacement loop	non-coding
10828	10828	10828	0	51	51	0	0	233	T	C	ts	subst	MT-ND4	ND4	NADH dehydrogenase subunit 4	coding	ATT	ATC	Ile(I)	23 out of 459	3
15884	15884	15884C	0	0	0	36	0	246	G	C	tv	subst	MT-CYB	Cytb	Cytochrome b	coding	GCC	CCC	Ala(A)=>Pro(P)	380 out of 380	1
827	827	827	0	0	0	0	21	229	A	G	ts	subst	MT-RNR1	12S	12S ribosomal RNA	untranslated
750	750	750	0	177	177	0	0	331	G	A	ts	subst	MT-RNR1	12S	12S ribosomal RNA	untranslated
4823	4823	4823	0	30	30	0	0	219	T	C	ts	subst	MT-ND2	ND2	NADH dehydrogenase subunit 2	coding	GTT	GTC	Val(V)	118 out of 347	3
2768	2768	2768	0	33	33	0	0	224	A	G	ts	subst	MT-RNR2	16S	16S ribosomal RNA	untranslated
13368	13368	13368	0	0	0	68	0	372	G	A	ts	subst	MT-ND5	ND5	NADH dehydrogenase subunit 5	coding	GGG	GGA	Gly(G)	344 out of 604	3
4242	4242	4242	0	0	0	0	56	302	C	T	ts	subst	MT-ND1	ND1	NADH Dehydrogenase subunit 1	coding	TCC	TCT	Ser(S)	312 out of 318	3
10586	10586	10586	95	0	0	0	0	275	G	A	ts	subst	MT-ND4L	ND4L	NADH dehydrogenase subunit 4L	coding	TCG	TCA	Ser(S)	39 out of 99	3
10667	10667	10667	0	104	104	0	0	268	T	C	ts	subst	MT-ND4L	ND4L	NADH dehydrogenase subunit 4L	coding	TTT	TTC	Phe(F)	66 out of 99	3
4218	4218	4218	125	0	0	0	0	314	T	C	ts	subst	MT-ND1	ND1	NADH Dehydrogenase subunit 1	coding	TAT	TAC	Tyr(Y)	304 out of 318	3
357	357	357	0	78	78	0	0	252	A	G	ts	subst	MT-DLOOP2	D-Loop	Displacement loop	non-coding
15115	15115	15115	0	143	143	0	0	293	T	C	ts	subst	MT-CYB	Cytb	Cytochrome b	coding	ACT	ACC	Thr(T)	123 out of 380	3
1719	1719	1719	81	0	0	0	0	257	G	A	ts	subst	MT-RNR2	16S	16S ribosomal RNA	untranslated
6713	6713	6713	0	173	173	0	0	319	C	T	ts	subst	MT-CO1	COI	Cytochrome c oxidase subunit I	coding	TAC	TAT	Tyr(Y)	270 out of 514	3
15110	15110	15110	0	117	117	0	0	278	G	A	ts	subst	MT-CYB	Cytb	Cytochrome b	coding	GCA	ACA	Ala(A)=>Thr(T)	122 out of 380	1
4917	4917	4917	0	0	0	67	0	371	A	G	ts	subst	MT-ND2	ND2	NADH dehydrogenase subunit 2	coding	AAC	GAC	Asn(N)=>Asp(D)	150 out of 347	1
7624	7624	7624A	0	90	90	0	0	263	T	A	tv	subst	MT-CO2	COII	Cytochrome c oxidase subunit II	coding	ACT	ACA	Thr(T)	13 out of 228	3
1822	1822	1822	117	0	0	0	0	303	T	C	ts	subst	MT-RNR2	16S	16S ribosomal RNA	untranslated
6524	6524	6524	0	54	54	0	0	236	T	C	ts	subst	MT-CO1	COI	Cytochrome c oxidase subunit I	coding	ACT	ACC	Thr(T)	207 out of 514	3
5393	5393	5393	0	121	121	0	0	280	T	C	ts	subst	MT-ND2	ND2	NADH dehydrogenase subunit 2	coding	TCT	TCC	Ser(S)	308 out of 347	3
15487	15487	15487T	0	0	0	0	75	333	A	T	tv	subst	MT-CYB	Cytb	Cytochrome b	coding	CCA	CCT	Pro(P)	247 out of 380	3
1706	1706	1706	0	28	28	0	0	216	C	T	ts	subst	MT-RNR2	16S	16S ribosomal RNA	untranslated
15535	15535	15535	0	0	0	0	78	344	C	T	ts	subst	MT-CYB	Cytb	Cytochrome b	coding	AAC	AAT	Asn(N)	263 out of 380	3
6827	6827	6827	0	137	137	0	0	289	T	C	ts	subst	MT-CO1	COI	Cytochrome c oxidase subunit I	coding	GCT	GCC	Ala(A)	308 out of 514	3
14911	14911	14911	140	0	0	0	0	337	C	T	ts	subst	MT-CYB	Cytb	Cytochrome b	coding	TAC	TAT	Tyr(Y)	55 out of 380	3
8248	8248	8248	0	98	98	0	0	267	A	G	ts	subst	MT-CO2	COII	Cytochrome c oxidase subunit II	coding	ATA	ATG	Met(M)	221 out of 228	3
3552	3552	3552A	0	0	0	0	18	214	T	A	tv	subst	MT-ND1	ND1	NADH Dehydrogenase subunit 1	coding	GCT	GCA	Ala(A)	82 out of 318	3
2358	2358	2358	0	164	164	0	0	311	A	G	ts	subst	MT-RNR2	16S	16S ribosomal RNA	untranslated
3308	3308	3308	0	83	83	0	0	256	T	C	ts	subst	MT-ND1	ND1	NADH Dehydrogenase subunit 1	coding	ATA	ACA	Met(M)=>Thr(T)	1 out of 318	2
9477	9477	9477	0	0	0	66	0	370	G	A	ts	subst	MT-CO3	COIII	Cytochrome c oxidase subunit III	coding	GTT	ATT	Val(V)=>Ile(I)	91 out of 261	1
7864	7864	7864	0	0	0	77	0	386	C	T	ts	subst	MT-CO2	COII	Cytochrome c oxidase subunit II	coding	CCC	CCT	Pro(P)	93 out of 228	3
12948	12948	12948	0	144	144	0	0	295	A	G	ts	subst	MT-ND5	ND5	NADH dehydrogenase subunit 5	coding	CTA	CTG	Leu(L)	204 out of 604	3
3396	3396	3396	101	0	0	0	0	281	T	C	ts	subst	MT-ND1	ND1	NADH Dehydrogenase subunit 1	coding	TAT	TAC	Tyr(Y)	30 out of 318	3
7196	7196	7196A	0	0	0	0	46	287	C	A	tv	subst	MT-CO1	COI	Cytochrome c oxidase subunit I	coding	CTC	CTA	Leu(L)	431 out of 514	3
5262	5262	5262	0	130	130	0	0	284	G	A	ts	subst	MT-ND2	ND2	NADH dehydrogenase subunit 2	coding	GCC	ACC	Ala(A)=>Thr(T)	265 out of 347	1
5655	5655	5655	0	126	126	0	0	283	T	C	ts	subst	MT-TA	A	tRNA alanine	untranslated
9557	9557	9557	0	0	0	0	35	270	C	T	ts	subst	MT-CO3	COIII	Cytochrome c oxidase subunit III	coding	CCC	CCT	Pro(P)	117 out of 261	3
295	295	295	0	0	0	33	0	234	C	T	ts	subst	MT-DLOOP2	D-Loop	Displacement loop	non-coding
14233	14233	14233	0	0	0	56	0	364	A	G	ts	subst	MT-ND6	ND6	NADH dehydrogenase subunit 6	coding	GAT	GAC	Asp(D)	147 out of 175	3
14318	14318	14318	0	0	0	0	66	322	T	C	ts	subst	MT-ND6	ND6	NADH dehydrogenase subunit 6	coding	AAT	AGT	Asn(N)=>Ser(S)	119 out of 175	2
10310	10310	10310	0	0	0	0	0	338	G	A	ts	subst	MT-ND3	ND3	NADH dehydrogenase subunit 3	coding	CTG	CTA	Leu(L)	84 out of 115	3
3756	3756	3756	168	0	0	0	0	363	A	G	ts	subst	MT-ND1	ND1	NADH Dehydrogenase subunit 1	coding	CTA	CTG	Leu(L)	150 out of 318	3
9716	9716	9716	0	0	0	0	60	305	T	C	ts	subst	MT-CO3	COIII	Cytochrome c oxidase subunit III	coding	GGT	GGC	Gly(G)	170 out of 261	3
13101	13101	13101C	0	31	31	0	0	221	A	C	tv	subst	MT-ND5	ND5	NADH dehydrogenase subunit 5	coding	GCA	GCC	Ala(A)	255 out of 604	3
186	186	186A	131	0	0	0	0	325	C	A	tv	subst	MT-DLOOP2	D-Loop	Displacement loop	non-coding
14364	14364	14364	0	0	0	0	0	353	G	A	ts	subst	MT-ND6	ND6	NADH dehydrogenase subunit 6	coding	CTG	TTG	Leu(L)	104 out of 175	1
2395	2395	2395del	75	0	0	0	0	251	A	-	del	indel	MT-RNR2	16S	16S ribosomal RNA	untranslated	unchecked	unchecked	unchecked	unchecked	unchecked
1189	1189	1189	0	0	0	55	0	362	T	C	ts	subst	MT-RNR1	12S	12S ribosomal RNA	untranslated
13617	13617	13617	0	0	0	79	0	389	T	C	ts	subst	MT-ND5	ND5	NADH dehydrogenase subunit 5	coding	ATT	ATC	Ile(I)	427 out of 604	3
14203	14203	14203	0	183	183	0	0	349	A	G	ts	subst	MT-ND6	ND6	NADH dehydrogenase subunit 6	coding	GGT	GGC	Gly(G)	157 out of 175	3
16169	16169	16169	124	0	0	0	0	313	C	T	ts	subst	MT-DLOOP1	D-Loop	Displacement loop	non-coding
15466	15466	15466	89	0	0	0	0	271	G	A	ts	subst	MT-CYB	Cytb	Cytochrome b	coding	ATG	ATA	Met(M)	240 out of 380	3
12121	12121	12121	127	0	0	0	0	315	T	C	ts	subst	MT-ND4	ND4	NADH dehydrogenase subunit 4	coding	ATT	ATC	Ile(I)	454 out of 459	3
16325	16325	16325	0	0	0	0	77	343	T	C	ts	subst	MT-DLOOP1	D-Loop	Displacement loop	non-coding
462	462	462	0	0	0	37	0	264	C	T	ts	subst	MT-DLOOP2	D-Loop	Displacement loop	non-coding
16213	16213	16213	0	116	116	0	0	277	G	A	ts	subst	MT-DLOOP1	D-Loop	Displacement loop	non-coding
8080	8080	8080	0	94	94	0	0	266	C	T	ts	subst	MT-CO2	COII	Cytochrome c oxidase subunit II	coding	GTC	GTT	Val(V)	165 out of 228	3
2772	2772	2772	0	0	0	0	0	347	C	T	ts	subst	MT-RNR2	16S	16S ribosomal RNA	untranslated
9824	9824	9824	0	0	0	0	0	356	T	C	ts	subst	MT-CO3	COIII	Cytochrome c oxidase subunit III	coding	CTT	CTC	Leu(L)	206 out of 261	3
9824	9824	9824A	0	0	0	0	0	356	T	A	tv	subst	MT-CO3	COIII	Cytochrome c oxidase subunit III	coding	CTT	CTA	Leu(L)	206 out of 261	3
16360	16360	16360	96	0	0	0	0	276	C	T	ts	subst	MT-DLOOP1	D-Loop	Displacement loop	non-coding
13924	13924	13924	0	169	169	0	0	316	C	T	ts	subst	MT-ND5	ND5	NADH dehydrogenase subunit 5	coding	CCT	TCT	Pro(P)=>Ser(S)	530 out of 604	1
316	316	316	157	0	0	0	0	355	G	A	ts	subst	MT-DLOOP2	D-Loop	Displacement loop	non-coding
4232	4232	4232	130	0	0	0	0	323	T	C	ts	subst	MT-ND1	ND1	NADH Dehydrogenase subunit 1	coding	ATT	ACT	Ile(I)=>Thr(T)	309 out of 318	2
16243	16243	16243	175	0	0	0	0	368	T	C	ts	subst	MT-DLOOP1	D-Loop	Displacement loop	non-coding
3438	3438	3438	50	0	0	0	0	215	G	A	ts	subst	MT-ND1	ND1	NADH Dehydrogenase subunit 1	coding	GGG	GGA	Gly(G)	44 out of 318	3
6989	6989	6989	0	147	147	0	0	298	A	G	ts	subst	MT-CO1	COI	Cytochrome c oxidase subunit I	coding	TCA	TCG	Ser(S)	362 out of 514	3
499	499	499	0	0	0	0	52	294	G	A	ts	subst	MT-DLOOP2	D-Loop	Displacement loop	non-coding
7013	7013	7013	0	0	0	0	63	318	G	A	ts	subst	MT-CO1	COI	Cytochrome c oxidase subunit I	coding	ACG	ACA	Thr(T)	370 out of 514	3
10463	10463	10463	0	0	0	69	0	374	T	C	ts	subst	MT-TR	R	tRNA arginine	untranslated
8387	8387	8387	0	162	162	0	0	310	G	A	ts	subst	MT-ATP8	ATPase8	ATP synthase F0 subunit 8	coding	GTA	ATA	Val(V)=>Met(M)	8 out of 69	1
10609	10609	10609	0	0	0	0	0	388	T	C	ts	subst	MT-ND4L	ND4L	NADH dehydrogenase subunit 4L	coding	ATA	ACA	Met(M)=>Thr(T)	47 out of 99	2
4820	4820	4820	0	0	0	0	70	330	G	A	ts	subst	MT-ND2	ND2	NADH dehydrogenase subunit 2	coding	GAG	GAA	Glu(E)	117 out of 347	3
16324	16324	16324	0	0	0	0	0	253	T	C	ts	subst	MT-DLOOP1	D-Loop	Displacement loop	non-coding
15941	15941	15941	155	0	0	0	0	352	T	C	ts	subst	MT-TT	T	tRNA threonine	untranslated
2156	2156	2156+A	0	0	0	0	0	358	-	A	ins	indel	MT-RNR2	16S	16S ribosomal RNA	untranslated	unchecked	unchecked	unchecked	unchecked	unchecked
1738	1738	1738	0	165	165	0	0	312	T	C	ts	subst	MT-RNR2	16S	16S ribosomal RNA	untranslated
4767	4767	4767	0	58	58	0	0	239	A	G	ts	subst	MT-ND2	ND2	NADH dehydrogenase subunit 2	coding	ATA	GTA	Met(M)=>Val(V)	100 out of 347	1
6962	6962	6962	0	0	0	0	0	262	G	A	ts	subst	MT-CO1	COI	Cytochrome c oxidase subunit I	coding	CTG	CTA	Leu(L)	353 out of 514	3
9377	9377	9377	0	0	0	0	0	332	A	G	ts	subst	MT-CO3	COIII	Cytochrome c oxidase subunit III	coding	TGA	TGG	Trp(W)	57 out of 261	3
4370	4370	4370	0	109	109	0	0	272	T	C	ts	subst	MT-TQ	Q	tRNA glutamine	untranslated
13470	13470	13470	121	0	0	0	0	307	A	G	ts	subst	MT-ND5	ND5	NADH dehydrogenase subunit 5	coding	CTA	CTG	Leu(L)	378 out of 604	3
15942	15942	15942	167	0	0	0	0	359	T	C	ts	subst	MT-TT	T	tRNA threonine	untranslated
3970	3970	3970	0	0	0	0	0	227	C	T	ts	subst	MT-ND1	ND1	NADH Dehydrogenase subunit 1	coding	CTA	TTA	Leu(L)	222 out of 318	1
4580	4580	4580	0	0	0	41	0	317	G	A	ts	subst	MT-ND2	ND2	NADH dehydrogenase subunit 2	coding	ATG	ATA	Met(M)	37 out of 347	3
7028	7028	7028	0	0	0	71	0	376	C	T	ts	subst	MT-CO1	COI	Cytochrome c oxidase subunit I	coding	GCC	GCT	Ala(A)	375 out of 514	3
15607	15607	15607	0	0	0	74	0	382	A	G	ts	subst	MT-CYB	Cytb	Cytochrome b	coding	AAA	AAG	Lys(K)	287 out of 380	3
13263	13263	13263	0	0	0	0	76	335	A	G	ts	subst	MT-ND5	ND5	NADH dehydrogenase subunit 5	coding	CAA	CAG	Gln(Q)	309 out of 604	3
5814	5814	5814	0	145	145	0	0	296	T	C	ts	subst	MT-TC	C	tRNA cysteine	untranslated
6587	6587	6587	163	0	0	0	0	357	C	T	ts	subst	MT-CO1	COI	Cytochrome c oxidase subunit I	coding	CCC	CCT	Pro(P)	228 out of 514	3
9072	9072	9072	143	0	0	0	0	342	A	G	ts	subst	MT-ATP6	ATPase6	ATP synthase F0 subunit 6	coding	TCA	TCG	Ser(S)	182 out of 227	3
9950	9950	9950	0	0	0	0	85	350	T	C	ts	subst	MT-CO3	COIII	Cytochrome c oxidase subunit III	coding	GTT	GTC	Val(V)	248 out of 261	3
4977	4977	4977	0	0	0	0	61	309	T	C	ts	subst	MT-ND2	ND2	NADH dehydrogenase subunit 2	coding	TTA	CTA	Leu(L)	170 out of 347	1
6455	6455	6455	0	0	0	0	0	380	C	T	ts	subst	MT-CO1	COI	Cytochrome c oxidase subunit I	coding	TTC	TTT	Phe(F)	184 out of 514	3
4561	4561	4561	0	0	0	0	69	328	T	C	ts	subst	MT-ND2	ND2	NADH dehydrogenase subunit 2	coding	GTA	GCA	Val(V)=>Ala(A)	31 out of 347	2
16257	16257	16257A	0	0	0	0	0	377	C	A	tv	subst	MT-DLOOP1	D-Loop	Displacement loop	non-coding
11177	11177	11177	0	0	0	0	68	327	C	T	ts	subst	MT-ND4	ND4	NADH dehydrogenase subunit 4	coding	CCA	TCA	Pro(P)=>Ser(S)	140 out of 459	1
16292	16292	16292	0	0	0	28	0	210	C	T	ts	subst	MT-DLOOP1	D-Loop	Displacement loop	non-coding
16069	16069	16069	0	0	0	30	0	212	C	T	ts	subst	MT-DLOOP1	D-Loop	Displacement loop	non-coding
2626	2626	2626	0	0	0	0	0	300	T	C	ts	subst	MT-RNR2	16S	16S ribosomal RNA	untranslated
5417	5417	5417	0	0	0	0	0	367	G	A	ts	subst	MT-ND2	ND2	NADH dehydrogenase subunit 2	coding	CAG	CAA	Gln(Q)	316 out of 347	3
11812	11812	11812	0	0	0	54	0	361	A	G	ts	subst	MT-ND4	ND4	NADH dehydrogenase subunit 4	coding	CTA	CTG	Leu(L)	351 out of 459	3
15311	15311	15311	137	0	0	0	0	334	A	G	ts	subst	MT-CYB	Cytb	Cytochrome b	coding	ATT	GTT	Ile(I)=>Val(V)	189 out of 380	1
9296	9296	9296	0	0	0	0	0	269	C	T	ts	subst	MT-CO3	COIII	Cytochrome c oxidase subunit III	coding	GGC	GGT	Gly(G)	30 out of 261	3
11084	11084	11084	0	0	0	0	0	308	A	G	ts	subst	MT-ND4	ND4	NADH dehydrogenase subunit 4	coding	ACA	GCA	Thr(T)=>Ala(A)	109 out of 459	1
8473	8473	8473	0	0	0	0	0	366	T	C	ts	subst	MT-ATP8	ATPase8	ATP synthase F0 subunit 8	coding	CCT	CCC	Pro(P)	36 out of 69	3
8113	8113	8113A	108	0	0	0	0	291	C	A	tv	subst	MT-CO2	COII	Cytochrome c oxidase subunit II	coding	CCC	CCA	Pro(P)	176 out of 228	3
4958	4958	4958	0	0	0	0	0	383	A	G	ts	subst	MT-ND2	ND2	NADH dehydrogenase subunit 2	coding	ATA	ATG	Met(M)	163 out of 347	3
11947	11947	11947	0	0	0	81	0	391	A	G	ts	subst	MT-ND4	ND4	NADH dehydrogenase subunit 4	coding	ACA	ACG	Thr(T)	396 out of 459	3
12414	12414	12414	0	0	0	58	0	365	T	C	ts	subst	MT-ND5	ND5	NADH dehydrogenase subunit 5	coding	CCT	CCC	Pro(P)	26 out of 604	3
6815	6815	6815	147	0	0	0	0	345	T	C	ts	subst	MT-CO1	COI	Cytochrome c oxidase subunit I	coding	TAT	TAC	Tyr(Y)	304 out of 514	3
5108	5108	5108	0	0	0	0	0	292	T	C	ts	subst	MT-ND2	ND2	NADH dehydrogenase subunit 2	coding	ACT	ACC	Thr(T)	213 out of 347	3
12612	12612	12612	0	0	0	70	0	375	A	G	ts	subst	MT-ND5	ND5	NADH dehydrogenase subunit 5	coding	GTA	GTG	Val(V)	92 out of 604	3
14152	14152	14152	139	0	0	0	0	336	A	G	ts	subst	MT-ND6	ND6	NADH dehydrogenase subunit 6	coding	AAT	AAC	Asn(N)	174 out of 175	3
4386	4386	4386	0	0	0	0	0	220	T	C	ts	subst	MT-TQ	Q	tRNA glutamine	untranslated
11251	11251	11251	0	0	0	82	0	392	A	G	ts	subst	MT-ND4	ND4	NADH dehydrogenase subunit 4	coding	CTA	CTG	Leu(L)	164 out of 459	3
5951	5951	5951	120	0	0	0	0	306	A	G	ts	subst	MT-CO1	COI	Cytochrome c oxidase subunit I	coding	GGA	GGG	Gly(G)	16 out of 514	3
1243	1243	1243	0	0	0	53	0	354	T	C	ts	subst	MT-RNR1	12S	12S ribosomal RNA	untranslated
3197	3197	3197	0	0	0	35	0	245	T	C	ts	subst	MT-RNR2	16S	16S ribosomal RNA	untranslated
4715	4715	4715	0	0	0	0	59	304	A	G	ts	subst	MT-ND2	ND2	NADH dehydrogenase subunit 2	coding	GGA	GGG	Gly(G)	82 out of 347	3
14569	14569	14569	0	0	0	0	0	258	G	A	ts	subst	MT-ND6	ND6	NADH dehydrogenase subunit 6	coding	AGC	AGT	Ser(S)	35 out of 175	3
16140	16140	16140	0	0	0	0	0	329	T	C	ts	subst	MT-DLOOP1	D-Loop	Displacement loop	non-coding
8994	8994	8994	0	0	0	83	0	393	G	A	ts	subst	MT-ATP6	ATPase6	ATP synthase F0 subunit 6	coding	CTG	CTA	Leu(L)	156 out of 227	3
8964	8964	8964	0	0	0	0	0	339	C	T	ts	subst	MT-ATP6	ATPase6	ATP synthase F0 subunit 6	coding	ACC	ACT	Thr(T)	146 out of 227	3
15452	15452	15452A	0	0	0	65	0	369	C	A	tv	subst	MT-CYB	Cytb	Cytochrome b	coding	CTT	ATT	Leu(L)=>Ile(I)	236 out of 380	1
3505	3505	3505	0	0	0	80	0	390	A	G	ts	subst	MT-ND1	ND1	NADH Dehydrogenase subunit 1	coding	ACC	GCC	Thr(T)=>Ala(A)	67 out of 318	1
4655	4655	4655	0	0	0	0	0	288	G	A	ts	subst	MT-ND2	ND2	NADH dehydrogenase subunit 2	coding	ACG	ACA	Thr(T)	62 out of 347	3
1382	1382	1382C	0	0	0	0	0	373	A	C	tv	subst	MT-RNR1	12S	12S ribosomal RNA	untranslated
16296	16296	16296	0	0	0	46	0	340	C	T	ts	subst	MT-DLOOP1	D-Loop	Displacement loop	non-coding
15928	15928	0	0	0	76	0	385	G	A	ts	subst	MT-TT	T	tRNA threonine	untranslated
14979	14979	0	0	0	0	0	387	T	C	ts	subst	MT-CYB	Cytb	Cytochrome b	coding	ATC	ACC	Ile(I)=>Thr(T)	78 out of 380	2
15904	15904	0	0	0	72	0	378	C	T	ts	subst	MT-TT	T	tRNA threonine	untranslated
8563	8563	0	0	0	0	0	348	A	G	ts	subst	MT-ATP8	ATPase8	ATP synthase F0 subunit 8	coding	CCA	CCG	Pro(P)	66 out of 69	3
8563	8563	0	0	0	0	0	348	A	G	ts	subst	MT-ATP6	ATPase6	ATP synthase F0 subunit 6	coding	ACA	GCA	Thr(T)=>Ala(A)	13 out of 227	1
12882	12882	0	0	0	0	0	360	C	T	ts	subst	MT-ND5	ND5	NADH dehydrogenase subunit 5	coding	TTC	TTT	Phe(F)	182 out of 604	3
14766	14766	0	0	0	50	0	346	C	T	ts	subst	MT-CYB	Cytb	Cytochrome b	coding	ACT	ATT	Thr(T)=>Ile(I)	7 out of 380	2
11674	11674	0	0	0	75	0	384	C	T	ts	subst	MT-ND4	ND4	NADH dehydrogenase subunit 4	coding	ACC	ACT	Thr(T)	305 out of 459	3
11647	11647	0	0	0	0	0	231	C	T	ts	subst	MT-ND4	ND4	NADH dehydrogenase subunit 4	coding	CTC	CTT	Leu(L)	296 out of 459	3
290	290-291del	#N/A	#N/A	#N/A	#N/A	#N/A	#N/A	AA	-	del	indel	MT-DLOOP2	D-Loop	Displacement loop	non-coding	unchecked	unchecked	unchecked	unchecked	unchecked
